# Supplementary material for: A two-component system signaling hub controls enterococcal membrane remodeling in response to daptomycin
Source: Proc Natl Acad Sci U S A. 2026 Apr 21;123(17):e2532437123. doi: 10.1073/pnas.2532437123 (PMC13123819; doi:10.1073/pnas.2532437123)
Supplement: Supplementary file 2 — Dataset S01 (XLSX) [file pnas.2532437123.sd01.xlsx]

## Sheet: WT + DAP
	RNA-Seq results comparing daptomycin-treated vs untreated wild-type E. faecalis OG1RF. Genes with significant differences in abundance mRNA were determined using a P value and false discovery rate (FDR) cut-off of 0.05. The log2FC represents the log2 fold change between biological triplicates of exponentially growing OG1RF when treated for 15 min with 2µg/mL of daptomycin in BHI supplemented with…
	Locus tag	Old locus tag	Gene name	Gene product	logFC	PValue	FDR	Functional Category
	OG1RF_RS00075	OG1RF_10013		adenylosuccinate synthase	-1.37165	2.28329e-12	6.1649e-11	Metabolism
	OG1RF_RS00080	OG1RF_10014	fakB4	DegV family protein	-0.652485	0.00524029	0.0246723	Lipid Metabolism
	OG1RF_RS00100	OG1RF_10019	manX	PTS mannose transporter subunit IIAB	-1.68077	2.49555e-05	0.000248242	Transport
	OG1RF_RS00105	OG1RF_10020		PTS mannose/fructose/sorbose transporter subunit IIC	-1.64443	1.37186e-08	2.41079e-07	Transport
	OG1RF_RS00110	OG1RF_10021		PTS mannose/fructose/sorbose transporter family subunit IID	-0.959396	0.00102143	0.00657592	Transport
	OG1RF_RS00115	OG1RF_10022		DUF956 family protein	-0.819872	1.05078e-05	0.000114418	Unknown
	OG1RF_RS00120	OG1RF_10023		membrane protein	-1.34105	0.00851223	0.0362112	Unknown
	OG1RF_RS00125	OG1RF_10024		hypothetical protein	3.71475	3.90544e-08	6.45863e-07	Unknown
	OG1RF_RS00130	OG1RF_10025		MurR/RpiR family transcriptional regulator	-1.94268	1.22749e-06	1.59213e-05	Signal and regulation
	OG1RF_RS00150	OG1RF_10029	mprF1	bifunctional lysylphosphatidylglycerol flippase/synthetase MprF	0.535981	0.00603052	0.0275346	Lipid Metabolism
	OG1RF_RS00160	OG1RF_10031		YfhO family protein	1.06711	1.60529e-07	2.38662e-06	Unknown
	OG1RF_RS00185	OG1RF_10036		glutamate-5-semialdehyde dehydrogenase	1.02854	8.62184e-06	9.54536e-05	Metabolism
	OG1RF_RS00190	OG1RF_10037	proB	glutamate 5-kinase	1.42532	2.40118e-13	7.05947e-12	Metabolism
	OG1RF_RS00195	OG1RF_10038		dUTP diphosphatase	0.612816	0.00145084	0.00868534	Metabolism
	OG1RF_RS00200	OG1RF_10039	radA	DNA repair protein RadA	0.686576	0.000140277	0.00119348	Replication and DNA repair
	OG1RF_RS00275	OG1RF_10054	purR	pur operon repressor	-1.26852	9.37014e-06	0.00010276	Signal and regulation
	OG1RF_RS00280	OG1RF_10055	glmU	bifunctional UDP-N-acetylglucosamine diphosphorylase/glucosamine-1-phosphate N-acetyltransferase GlmU	-0.488332	0.0120634	0.0472887	Cell division & Cell wall
	OG1RF_RS00290	OG1RF_10057		peptide ABC transporter substrate-binding protein	2.51051	2.7202e-34	2.6658e-32	Transport
	OG1RF_RS00305	OG1RF_10060	ruvA	Holliday junction branch migration protein RuvA	0.848726	1.08317e-05	0.000116982	Replication and DNA repair
	OG1RF_RS00335	OG1RF_10066		Crp/Fnr family transcriptional regulator	-0.760636	0.00898188	0.0379044	Signal and regulation
	OG1RF_RS00395	OG1RF_10078		hypothetical protein	-3.884	0.0105053	0.0424381	Unknown
	OG1RF_RS00445	OG1RF_10089		formate/nitrite transporter family protein	-2.19737	4.12471e-19	1.58174e-17	Transport
	OG1RF_RS00450	OG1RF_10090		lipoprotein	-1.68207	4.65053e-09	8.85273e-08	Unknown
	OG1RF_RS00460	OG1RF_10092		PTS sugar transporter subunit IIC	-2.32955	7.38598e-11	1.6423e-09	Transport
	OG1RF_RS00465	OG1RF_10093	sdaAB	L-serine ammonia-lyase, iron-sulfur-dependent, subunit beta	-1.77183	0.00352192	0.0185269	Metabolism
	OG1RF_RS00470	OG1RF_10094	sdaAA	L-serine ammonia-lyase, iron-sulfur-dependent, subunit alpha	-1.07296	0.00896545	0.0378955	Metabolism
	OG1RF_RS00475	OG1RF_10095	serS	serine--tRNA ligase	-1.52309	2.28563e-06	2.85272e-05	Translation
	OG1RF_RS00495	OG1RF_10099	arcA	arginine deiminase	-1.02462	1.10387e-06	1.44596e-05	Metabolism
	OG1RF_RS00520	OG1RF_10104		type 1 glutamine amidotransferase domain-containing protein	0.791617	0.00341499	0.0180361	Unknown
	OG1RF_RS00535	OG1RF_10107		family 20 glycosylhydrolase	-0.834358	0.00625938	0.0281194	Unknown
	OG1RF_RS00565	OG1RF_10113		ATP-binding protein	-0.796922	0.00777715	0.0335699	Unknown
	OG1RF_RS00575	OG1RF_10114		hypothetical protein	-1.34937	0.000441287	0.00325249	Unknown
	OG1RF_RS00600	OG1RF_10119		adenosine deaminase	0.699387	0.0103861	0.0422145	Metabolism
	OG1RF_RS00610	OG1RF_10121		pyrimidine-nucleoside phosphorylase	-1.08153	0.00124602	0.00761422	Metabolism
	OG1RF_RS00615	OG1RF_10122		deoxyribose-phosphate aldolase	-0.730387	0.00595933	0.0273282	Metabolism
	OG1RF_RS00620	OG1RF_10123		cytidine deaminase	-0.864516	0.0004728	0.00344636	Unknown
	OG1RF_RS00625	OG1RF_10124		BMP family ABC transporter substrate-binding protein	-1.1882	0.00300261	0.0161488	Transport
	OG1RF_RS00630	OG1RF_10125		BMP family ABC transporter substrate-binding protein	-1.41982	3.04513e-06	3.69606e-05	Transport
	OG1RF_RS00635	OG1RF_10126		ABC transporter ATP-binding protein	-0.530015	0.0115643	0.045807	Transport
	OG1RF_RS00640	OG1RF_10127		ABC transporter permease	-0.872163	0.000400689	0.00298654	Transport
	OG1RF_RS00645	OG1RF_10128		ABC transporter permease	-1.44922	7.19235e-06	8.13288e-05	Transport
	OG1RF_RS00715	OG1RF_10142		recombinase family protein	-0.694684	0.00117007	0.00726762	Replication and DNA repair
	OG1RF_RS00720	OG1RF_10143	rpiA	ribose-5-phosphate isomerase RpiA	-0.526853	0.00442176	0.0220754	Metabolism
	OG1RF_RS00760	OG1RF_10151	rplC	50S ribosomal protein L3	-0.769751	0.00415118	0.021111	Translation
	OG1RF_RS00790	OG1RF_10157	rpsC	30S ribosomal protein S3	-1.1689	0.000160344	0.00132585	Translation
	OG1RF_RS00795	OG1RF_10158	rplP	50S ribosomal protein L16	-0.815448	0.00047447	0.00344903	Translation
	OG1RF_RS00800	OG1RF_10159	rpmC	50S ribosomal protein L29	-1.64447	0.0124855	0.0486548	Translation
	OG1RF_RS00845	OG1RF_10168	rpsE	30S ribosomal protein S5	0.784718	0.00558429	0.0259684	Translation
	OG1RF_RS00915	OG1RF_10182		energy-coupling factor ABC transporter ATP-binding protein	0.657597	0.00026407	0.00205509	Transport
	OG1RF_RS00995	OG1RF_10199	ldh1	L-lactate dehydrogenase	0.668002	0.0109435	0.0440069	Metabolism
	OG1RF_RS01005	OG1RF_10201	mfd	transcription-repair coupling factor	0.94629	0.000229766	0.00182464	Signal and regulation
	OG1RF_RS01010	OG1RF_10202		polysaccharide biosynthesis protein	0.730389	0.000159208	0.00132058	Unknown
	OG1RF_RS01015	OG1RF_10203		heat shock protein	-1.54194	0.00609055	0.02769	Unknown
	OG1RF_RS01030	OG1RF_10206		RNA-binding protein S1	-1.39927	0.00565664	0.0261212	Translation
	OG1RF_RS01050	OG1RF_10210	hslO	Hsp33 family molecular chaperone HslO	1.35137	1.68156e-10	3.6174e-09	Chaperone/Protease
	OG1RF_RS01055	OG1RF_10211	dusB	tRNA dihydrouridine synthase DusB	0.932403	1.22801e-05	0.000131942	Translation
	OG1RF_RS01205	OG1RF_10213		PRD domain-containing protein	-0.867797	0.000296194	0.0022591	Unknown
	OG1RF_RS01210	OG1RF_10214		PTS transporter subunit EIIC	-1.10339	0.00392754	0.0201011	Transport
	OG1RF_RS01265	OG1RF_10225	fabI	enoyl-ACP reductase FabI	-1.51543	1.85046e-13	5.50147e-12	Lipid Metabolism
	OG1RF_RS01270	OG1RF_10226	fabO	beta-ketoacyl-ACP synthase II	-1.36713	0.0014669	0.00876164	Lipid Metabolism
	OG1RF_RS01295	OG1RF_10230	efp	elongation factor P	-0.685576	0.00478367	0.0232249	Translation
	OG1RF_RS01320	OG1RF_10235		PTS sugar transporter subunit IIC	-1.74366	0.00246192	0.0138014	Transport
	OG1RF_RS01330	OG1RF_10237		dihydrofolate reductase	-1.2515	0.000263767	0.00205509	Metabolism
	OG1RF_RS01340	OG1RF_10239		cation:proton antiporter	-0.490008	0.00494667	0.0237118	Transport
	OG1RF_RS01405	OG1RF_10252	tesE	acyl-ACP thioesterase	1.22552	1.41507e-08	2.44723e-07	Lipid Metabolism
	OG1RF_RS01410	OG1RF_10253		DUF72 domain-containing protein	1.1277	0.000438965	0.00324442	Unknown
	OG1RF_RS01415	OG1RF_10254		haloacid dehalogenase	0.964982	2.06596e-05	0.000207853	Unknown
	OG1RF_RS01420	OG1RF_10255		aspartate kinase	1.58339	3.26242e-14	1.01557e-12	Metabolism
	OG1RF_RS01515	OG1RF_10274	arcC	carbamate kinase	1.87551	0.00166121	0.00972471	Metabolism
	OG1RF_RS01520	OG1RF_10275		dicarboxylate/amino acid:cation symporter	1.2134	0.000136035	0.00116866	Transport
	OG1RF_RS01575	OG1RF_10285		DUF969 domain-containing protein	-0.588774	0.00945973	0.0394802	Unknown
	OG1RF_RS01605	OG1RF_10291		Cof-type HAD-IIB family hydrolase	-0.747997	0.00227343	0.0129088	Unknown
	OG1RF_RS01630	OG1RF_10296		PTS mannitol transporter subunit IICBA	-2.00366	1.28785e-07	1.95842e-06	Transport
	OG1RF_RS01635	OG1RF_10297		mannitol-specific phosphotransferase enzyme IIA component	-2.56144	0.00495789	0.0237154	Metabolism
	OG1RF_RS01645	OG1RF_10299		FAD-binding oxidoreductase	1.46227	2.99849e-07	4.26559e-06	Unknown
	OG1RF_RS01650	OG1RF_10300		NAD(P)H-binding protein	0.891946	0.00390013	0.0200773	Unknown
	OG1RF_RS01655	OG1RF_10301		RND transporter	4.2483	1.34123e-18	4.99846e-17	Transport
	OG1RF_RS01660	OG1RF_10302		ABC transporter ATP-binding protein	4.55206	1.24119e-25	7.13953e-24	Transport
	OG1RF_RS01665	OG1RF_10303		FtsX-like permease family protein	4.29662	1.08138e-43	1.58963e-41	Transport
	OG1RF_RS01675	OG1RF_10305		hypothetical protein	3.43602	4.24162e-28	2.95351e-26	Unknown
	OG1RF_RS01680	OG1RF_10306		DUF4811 domain-containing protein	-1.05281	2.55341e-09	5.00468e-08	Unknown
	OG1RF_RS01690	OG1RF_10308		MerR family transcriptional regulator	-2.30558	0.000530248	0.00380226	Signal and regulation
	OG1RF_RS01740	OG1RF_10318		AraC family transcriptional regulator	-1.13692	0.00321242	0.0171718	Signal and regulation
	OG1RF_RS01775	OG1RF_10325		hypothetical protein	-2.56661	0.00563377	0.0260611	Unknown
	OG1RF_RS01790	OG1RF_10328		LysM peptidoglycan-binding domain-containing protein	2.28747	2.25163e-11	5.46589e-10	Cell division & Cell wall
	OG1RF_RS01895	OG1RF_10349		diaminopimelate epimerase	0.725303	0.00502591	0.0239183	Unknown
	OG1RF_RS01900	OG1RF_10350		LytR family transcriptional regulator	1.05742	1.45128e-09	2.88727e-08	Signal and regulation
	OG1RF_RS01920	OG1RF_10354		TPM domain-containing protein	3.16959	8.11854e-26	4.7737e-24	Unknown
	OG1RF_RS01940	OG1RF_10358	nrdH	redoxin NrdH	-1.2966	0.0123472	0.0481869	Metabolism
	OG1RF_RS01945	OG1RF_10359	feoA	ferrous iron transport protein A	-1.18693	0.00832545	0.035555	Transport
	OG1RF_RS01950	OG1RF_10360	feoB	ferrous iron transport protein B	-0.754092	0.000592564	0.00418113	Transport
	OG1RF_RS01980	OG1RF_10366		Tyrosine--tRNA ligase 1	-1.34665	0.00105713	0.00674017	Translation
	OG1RF_RS01985	OG1RF_10367	tdc	tyrosine decarboxylase	-2.73509	1.96945e-24	1.0218e-22	Metabolism
	OG1RF_RS01990	OG1RF_10368		amino acid permease	-3.37333	7.24231e-33	5.98849e-31	Transport
	OG1RF_RS01995	OG1RF_10369	nhaC	Na+/H+ antiporter NhaC	-2.63073	4.3685e-25	2.45938e-23	Transport
	OG1RF_RS02005	OG1RF_10371		DUF1307 domain-containing protein	-1.93891	0.00747953	0.0325507	Unknown
	OG1RF_RS02040	OG1RF_10377		TDT family transporter	0.867286	0.00506363	0.0240278	Transport
	OG1RF_RS02100	OG1RF_10389		M24 family metallopeptidase	0.72919	0.0100676	0.0413005	Unknown
	OG1RF_RS02115	OG1RF_10392		M3 family oligoendopeptidase	0.636533	0.00112284	0.00705708	Unknown
	OG1RF_RS02125	OG1RF_10394		YebC/PmpR family DNA-binding transcriptional regulator	-1.39383	0.00417646	0.021111	Signal and regulation
	OG1RF_RS02130	OG1RF_10395		hypothetical protein	-1.72508	1.24795e-07	1.90872e-06	Unknown
	OG1RF_RS02140	OG1RF_10397		ring-cleaving dioxygenase	-0.696082	0.00457956	0.0225829	Unknown
	OG1RF_RS02200	OG1RF_10410		acyltransferase family protein	1.27963	5.86237e-06	6.77373e-05	Unknown
	OG1RF_RS02225	OG1RF_10415		GNAT family N-acetyltransferase	-0.932934	0.0022538	0.0128248	Unknown
	OG1RF_RS02230	OG1RF_10416		RluA family pseudouridine synthase	1.43083	6.68931e-05	0.000614581	Translation
	OG1RF_RS02235	OG1RF_10417	pbp2A	PBP1A family penicillin-binding protein	3.314	7.37946e-25	4.06793e-23	Cell division & Cell wall
	OG1RF_RS02260	OG1RF_10423	prsA	foldase	0.772173	0.00115235	0.0071913	Chaperone/Protease
	OG1RF_RS02285	OG1RF_10428		phosphotransferase family protein	-0.547462	0.00470173	0.0229534	Unknown
	OG1RF_RS02290	OG1RF_10429	trmB	tRNA (guanosine(46)-N7)-methyltransferase TrmB	-0.645782	0.00723719	0.03181	Translation
	OG1RF_RS02300	OG1RF_10431	pfkB	1-phosphofructokinase	-4.78413	1.5492e-10	3.35998e-09	Metabolism
	OG1RF_RS02365	OG1RF_10444	clpE	ATP-dependent Clp protease ATP-binding subunit	0.667083	0.00289265	0.0157489	Chaperone/Protease
	OG1RF_RS02375	OG1RF_10446		hypothetical protein	1.6013	0.000290706	0.00222959	Unknown
	OG1RF_RS02400	OG1RF_10451		hypothetical protein	-0.944377	0.002826	0.0155434	Unknown
	OG1RF_RS02405	OG1RF_10452		trigger factor	-0.65138	0.00287834	0.0157033	Unknown
	OG1RF_RS02410	OG1RF_10453		hypothetical protein	-0.622984	0.00525945	0.0247185	Unknown
	OG1RF_RS02430	OG1RF_10457		ClC family H(+)/Cl(-) exchange transporter	-1.37298	6.39226e-07	8.58575e-06	Transport
	OG1RF_RS02450	OG1RF_10461	gatC	Asp-tRNA(Asn)/Glu-tRNA(Gln) amidotransferase subunit GatC	-1.24423	0.000583559	0.0041286	Translation
	OG1RF_RS02475	OG1RF_10466	rpsI	30S ribosomal protein S9	-2.34052	0.0112915	0.0451086	Translation
	OG1RF_RS02485	OG1RF_10468		helix-turn-helix transcriptional regulator	-1.49904	7.39233e-07	9.87883e-06	Signal and regulation
	OG1RF_RS02510	OG1RF_10473		amidase	2.26122	3.1155e-27	2.06537e-25	Unknown
	OG1RF_RS02550	OG1RF_10480		VOC family protein	-1.34164	8.07883e-05	0.00073459	Unknown
	OG1RF_RS02555	OG1RF_10481		serine hydrolase	2.65501	7.383e-12	1.89664e-10	Cell division & Cell wall
	OG1RF_RS02560	OG1RF_10482		DUF1003 domain-containing protein	0.927167	0.00386776	0.0199495	Unknown
	OG1RF_RS02590	OG1RF_10489		WxL domain-containing protein	-0.56228	0.0103701	0.0422143	Unknown
	OG1RF_RS02595	OG1RF_10490		DUF916 and DUF3324 domain-containing protein	-1.33396	0.000368943	0.00276551	Unknown
	OG1RF_RS02600	OG1RF_10491		hypothetical protein	-2.01703	0.00110138	0.00693868	Unknown
	OG1RF_RS02675	OG1RF_10506		hypothetical protein	-0.951429	0.00171606	0.0100236	Unknown
	OG1RF_RS02710	OG1RF_10513		cold-shock protein	-1.01597	0.0105438	0.0425286	Unknown
	OG1RF_RS02720	OG1RF_10514	rpoN	RNA polymerase factor sigma-54	-0.945291	0.00015486	0.00128855	Signal and regulation
	OG1RF_RS02725	OG1RF_10516		acetyltransferase	1.744	9.94227e-25	5.36883e-23	Unknown
	OG1RF_RS02735	OG1RF_10518		MFS transporter	-1.36591	2.43356e-12	6.43919e-11	Transport
	OG1RF_RS02745	OG1RF_10520		TetR family transcriptional regulator	-1.09851	5.05956e-06	5.87175e-05	Signal and regulation
	OG1RF_RS02755	OG1RF_10522		ABC transporter ATP-binding protein	-0.972753	3.70469e-05	0.000357759	Transport
	OG1RF_RS02765	OG1RF_10525		TetR/AcrR family transcriptional regulator	-0.65252	0.00450846	0.0224236	Signal and regulation
	OG1RF_RS02775	OG1RF_10527		ABC transporter ATP-binding protein	-1.19914	0.000505385	0.00364373	Transport
	OG1RF_RS02785	OG1RF_10529		TIGR01212 family radical SAM protein	0.891398	0.000113478	0.000994248	Unknown
	OG1RF_RS02795	OG1RF_10531		DUF4097 family beta strand repeat protein	5.84803	3.12922e-113	8.27991e-110	Unknown
	OG1RF_RS02800	OG1RF_10532		DUF1700 domain-containing protein	5.49806	7.3283e-84	6.46356e-81	Unknown
	OG1RF_RS02810	OG1RF_10534		leucine--tRNA ligase	0.637761	0.00418071	0.021111	Translation
	OG1RF_RS02815	OG1RF_10535		DUF3955 domain-containing protein	2.73755	9.63202e-21	3.98224e-19	Unknown
	OG1RF_RS02830	OG1RF_10538		amino acid ABC transporter ATP-binding protein	0.724636	0.0113738	0.0453238	Transport
	OG1RF_RS02850	OG1RF_10542		DUF2264 domain-containing protein	0.894835	0.00561523	0.026058	Unknown
	OG1RF_RS02895	OG1RF_10551		DUF960 domain-containing protein	1.45971	3.62967e-07	5.10857e-06	Unknown
	OG1RF_RS02900	OG1RF_10552		50S ribosomal protein L25/general stress protein Ctc	1.12657	0.003293	0.0175318	Translation
	OG1RF_RS02905	OG1RF_10553		16S rRNA pseudouridine(516) synthase	-0.654143	0.00517682	0.0244605	Translation
	OG1RF_RS02930	OG1RF_10558		Gfo/Idh/MocA family oxidoreductase	-0.693426	0.0128626	0.0499039	Unknown
	OG1RF_RS03035	OG1RF_10579	alr	alanine racemase	0.548929	0.00121102	0.00745199	LTA
	OG1RF_RS03040	OG1RF_10580		type II toxin-antitoxin system PemK/MazF family toxin	0.51209	0.0106738	0.0429874	Signal and regulation
	OG1RF_RS03075	OG1RF_10587		hypothetical protein	-1.50764	0.0027709	0.0153247	Unknown
	OG1RF_RS03095	OG1RF_10591		GNAT family N-acetyltransferase	0.761755	0.00254531	0.0142086	Unknown
	OG1RF_RS03100	OG1RF_10592		ABC transporter permease	0.685976	0.00743662	0.0324708	Transport
	OG1RF_RS03115	OG1RF_10595		betaine/proline/choline family ABC transporter ATP-binding protein	0.559517	0.00294909	0.0159903	Transport
	OG1RF_RS03135	OG1RF_10600		calcium-translocating P-type ATPase, PMCA-type	1.0984	2.59741e-08	4.41303e-07	Transport
	OG1RF_RS03165	OG1RF_10606	polA	DNA polymerase I	-0.832974	0.000660868	0.00455379	Replication and DNA repair
	OG1RF_RS03210	OG1RF_10615		glycosyltransferase family 2 protein	-0.673569	0.00185323	0.0107773	Unknown
	OG1RF_RS03245	OG1RF_10623		iron-containing alcohol dehydrogenase family protein	-1.34552	0.00075983	0.00510624	Unknown
	OG1RF_RS03270	OG1RF_10628		type 2 isopentenyl-diphosphate Delta-isomerase	1.15033	5.32912e-09	1.00006e-07	Mevalonate - undecaprenol synthesis
	OG1RF_RS03275	OG1RF_10629	mvaK	phosphomevalonate kinase	1.49304	6.81044e-09	1.24279e-07	Mevalonate - undecaprenol synthesis
	OG1RF_RS03280	OG1RF_10630	mvaD	diphosphomevalonate decarboxylase	1.68565	9.26902e-09	1.65715e-07	Mevalonate - undecaprenol synthesis
	OG1RF_RS03285	OG1RF_10631	mvk	mevalonate kinase	1.60958	2.70446e-16	8.945e-15	Mevalonate - undecaprenol synthesis
	OG1RF_RS03290	OG1RF_10632		pentapeptide repeat-containing protein	1.37097	0.000113094	0.000994178	Unknown
	OG1RF_RS03300	OG1RF_10634		peptide ABC transporter substrate-binding protein	2.29292	2.79547e-21	1.21259e-19	Transport
	OG1RF_RS03310	OG1RF_10636		ABC transporter permease	0.700812	0.00619481	0.0280101	Transport
	OG1RF_RS03315	OG1RF_10637		ABC transporter permease	1.39747	0.000217006	0.00172951	Transport
	OG1RF_RS03320	OG1RF_10638		ABC transporter ATP-binding protein	1.33649	0.000559737	0.00398135	Transport
	OG1RF_RS03325	OG1RF_10639		ATP-binding cassette domain-containing protein	1.32591	1.30683e-14	4.11652e-13	Transport
	OG1RF_RS03330	OG1RF_10640	tnpB	IS200/IS605 family element transposase accessory protein TnpB	2.05832	4.08927e-11	9.57541e-10	Phage / Transposon / Conjugation
	OG1RF_RS03355	OG1RF_10645		DUF1304 domain-containing protein	-2.05782	7.43762e-06	8.37444e-05	Unknown
	OG1RF_RS03360	OG1RF_10646		GNAT family N-acetyltransferase	-1.13329	8.21987e-05	0.000744855	Unknown
	OG1RF_RS03365	OG1RF_10647		GrpB family protein	-1.26077	0.00027407	0.00210811	Unknown
	OG1RF_RS03395	OG1RF_10653	sapR	response regulator transcription factor	3.43577	1.24801e-69	4.71747e-67	Signal and regulation
	OG1RF_RS03400	OG1RF_10654	sapS	sensor histidine kinase	2.87068	1.39443e-54	3.07471e-52	Signal and regulation
	OG1RF_RS03415	OG1RF_10657	metG	methionine--tRNA ligase	-0.605317	0.00150242	0.00893351	Translation
	OG1RF_RS03425	OG1RF_10659		hypothetical protein	5.83657	1.60385e-33	1.51564e-31	Unknown
	OG1RF_RS03455	OG1RF_10665	ugpC	sn-glycerol-3-phosphate ABC transporter ATP-binding protein UgpC	-2.16717	1.26911e-17	4.41852e-16	Lipid Metabolism
	OG1RF_RS03490	OG1RF_10672		GNAT family N-acetyltransferase	0.941402	0.00571074	0.0262793	Unknown
	OG1RF_RS03525	OG1RF_10679		hypothetical protein	-5.43431	0.00102661	0.00657726	Unknown
	OG1RF_RS03535	OG1RF_10681		galactose mutarotase	0.746232	0.000271084	0.0020946	Metabolism
	OG1RF_RS03545	OG1RF_10683		glycoside hydrolase family 65 protein	-1.80389	1.53259e-05	0.000160922	Unknown
	OG1RF_RS03550	OG1RF_10684		PTS transporter subunit EIIC	-1.97997	1.53132e-05	0.000160922	Transport
	OG1RF_RS03555	OG1RF_10685		maltose 6'-phosphate phosphatase	-1.03017	0.00345111	0.0181905	Metabolism
	OG1RF_RS03565	OG1RF_10687		helix-turn-helix transcriptional regulator	0.742071	0.00459169	0.0225829	Signal and regulation
	OG1RF_RS03605	OG1RF_10696		hypothetical protein	-4.71076	0.00957637	0.03974	Unknown
	OG1RF_RS03620	OG1RF_10699		cutinase family protein	0.824533	0.000987287	0.00641858	Unknown
	OG1RF_RS03660	OG1RF_10707		metallophosphoesterase	2.61954	1.8612e-28	1.33101e-26	Unknown
	OG1RF_RS03675	OG1RF_10710		Asp23/Gls24 family envelope stress response protein	-0.632013	0.00603556	0.0275346	Unknown
	OG1RF_RS03705	OG1RF_10716		TlyA family rRNA (cytidine-2'-O)-methyltransferase	-0.825388	0.0010091	0.00652833	Translation
	OG1RF_RS03710	OG1RF_10717		ArgR family transcriptional regulator	0.768672	0.00158988	0.00939024	Signal and regulation
	OG1RF_RS03735	OG1RF_10721	mraZ	division/cell wall cluster transcriptional repressor MraZ	1.40524	6.74075e-11	1.52445e-09	Cell division & Cell wall
	OG1RF_RS03740	OG1RF_10722	rsmH	16S rRNA (cytosine(1402)-N(4))-methyltransferase RsmH	1.30929	6.16384e-13	1.73506e-11	Translation
	OG1RF_RS03745	OG1RF_10723	ftsL	cell division protein FtsL	0.847526	0.0011477	0.00717926	Cell division & Cell wall
	OG1RF_RS03750	OG1RF_10724	pbpB	penicillin-binding protein	0.613453	0.00467158	0.0228908	Cell division & Cell wall
	OG1RF_RS03755	OG1RF_10725		phospho-N-acetylmuramoyl-pentapeptide-transferase	0.669307	0.000733677	0.00499051	Cell division & Cell Wall
	OG1RF_RS03760	OG1RF_10726		UDP-N-acetylmuramoyl-L-alanine--D-glutamate ligase	0.52636	0.00723194	0.03181	Cell division & Cell wall
	OG1RF_RS03765	OG1RF_10727	murG	undecaprenyldiphospho-muramoylpentapeptide beta-N-acetylglucosaminyltransferase	0.488076	0.00355069	0.0185859	Cell division & Cell wall
	OG1RF_RS03770	OG1RF_10728	divIB	cell division protein DivIB	0.782854	0.00186865	0.0108431	Cell division & Cell wall
	OG1RF_RS03790	OG1RF_10732		cell division protein SepF	-0.532623	0.012792	0.049776	Cell division & Cell wall
	OG1RF_RS03830	OG1RF_10740	sfsA	DNA/RNA nuclease SfsA	0.892693	6.13305e-05	0.00057343	Replication and DNA repair
	OG1RF_RS03850	OG1RF_10745		PTS sugar transporter subunit IIB	-2.54473	6.70532e-08	1.07529e-06	Transport
	OG1RF_RS03855	OG1RF_10746		PTS sugar transporter subunit IIC	-1.82718	0.0016102	0.00948904	Transport
	OG1RF_RS03875	OG1RF_10750		PTS sugar transporter subunit IIB	-1.57635	6.00678e-06	6.91041e-05	Transport
	OG1RF_RS03880	OG1RF_10751		PTS lactose/cellobiose transporter subunit IIA	-1.39233	0.0020898	0.0119688	Transport
	OG1RF_RS03885	OG1RF_10752		PTS sugar transporter subunit IIC	-1.91792	4.19532e-06	4.91799e-05	Transport
	OG1RF_RS03900	OG1RF_10755		hypothetical protein	-4.88633	0.000953995	0.0062482	Unknown
	OG1RF_RS03910	OG1RF_10756		antibiotic biosynthesis monooxygenase	-2.12271	0.00123709	0.00758321	Unknown
	OG1RF_RS03925	OG1RF_10759	ppsR	kinase/pyrophosphorylase	-0.687961	0.00294878	0.0159903	Unknown
	OG1RF_RS03930	OG1RF_10760	mprF2	bifunctional lysylphosphatidylglycerol flippase/synthetase MprF	2.27952	4.59642e-20	1.78855e-18	Lipid Metabolism
	OG1RF_RS03935	OG1RF_10761	ahyD	alpha/beta hydrolase	3.38211	6.71362e-41	8.88212e-39	Lipid metabolism
	OG1RF_RS03970	OG1RF_10768		DUF4767 domain-containing protein	-1.81383	4.94031e-07	6.77309e-06	Unknown
	OG1RF_RS03980	OG1RF_10770	aspD	aspartate 4-decarboxylase	1.67767	4.0897e-22	1.86575e-20	Metabolism
	OG1RF_RS03990	OG1RF_10772		Cof-type HAD-IIB family hydrolase	1.47123	6.42881e-09	1.18129e-07	Unknown
	OG1RF_RS04035	OG1RF_10781	rpmF	50S ribosomal protein L32	-2.57861	0.00424339	0.021346	Translation
	OG1RF_RS13390	OG1RF_10795		hypothetical protein	-2.71354	2.66039e-09	5.17603e-08	Unknown
	OG1RF_RS04190	OG1RF_10796		hypothetical protein	-2.43018	2.89076e-06	3.52486e-05	Unknown
	OG1RF_RS13395	OG1RF_10797		hypothetical protein	-1.78988	5.7726e-07	7.79301e-06	Unknown
	OG1RF_RS04200	OG1RF_10799		conjugative transposon membrane protein	-5.09869	0.000556607	0.00396976	Phage / Transposon / Conjugation
	OG1RF_RS04290	OG1RF_10817		helix-turn-helix transcriptional regulator	-2.56142	5.34418e-05	0.000508658	Signal and regulation
	OG1RF_RS04295	OG1RF_10818		nitroreductase family protein	-1.95487	0.00697347	0.0308558	Unknown
	OG1RF_RS04325	OG1RF_10824		ATP-dependent helicase	-0.676572	0.00620329	0.0280101	Replication and DNA repair
	OG1RF_RS04340	OG1RF_10826		hypothetical protein	-1.32432	0.000180736	0.00146809	Unknown
	OG1RF_RS04345	OG1RF_10827		hypothetical protein	-0.851445	0.00924944	0.0387861	Unknown
	OG1RF_RS04375	OG1RF_10834		hypothetical protein	-1.58276	0.00437596	0.0218881	Unknown
	OG1RF_RS04400	OG1RF_10839		universal stress protein	-1.95087	0.000129139	0.00111304	Unknown
	OG1RF_RS04425	OG1RF_10844		GAF domain-containing protein	0.531956	0.00509521	0.024118	Unknown
	OG1RF_RS04430	OG1RF_10845		VOC family protein	-0.745848	0.00829775	0.035555	Unknown
	OG1RF_RS04440	OG1RF_10847		hypothetical protein	-4.03724	0.00404535	0.0206641	Unknown
	OG1RF_RS04445	OG1RF_10848	galM	galactose-1-epimerase	-1.47604	4.03463e-06	4.76591e-05	Metabolism
	OG1RF_RS04450	OG1RF_10849		galactokinase	-1.8974	6.87106e-08	1.08867e-06	Metabolism
	OG1RF_RS04465	OG1RF_10852		LacI family DNA-binding transcriptional regulator	0.46461	0.0096121	0.03974	Signal and regulation
	OG1RF_RS04480	OG1RF_10855		GNAT family N-acetyltransferase	-1.33632	0.00726747	0.0318373	Unknown
	OG1RF_RS04485	OG1RF_10856		DUF4111 domain-containing protein	-1.04298	0.000912142	0.00603566	Unknown
	OG1RF_RS04580	OG1RF_10875		hypothetical protein	-1.61643	3.49076e-12	9.14511e-11	Unknown
	OG1RF_RS04585	OG1RF_10876		hypothetical protein	-1.00696	8.75734e-07	1.16442e-05	Unknown
	OG1RF_RS04590	OG1RF_10877		DUF898 family protein	-0.904987	0.00392689	0.0201011	Unknown
	OG1RF_RS04595	OG1RF_10878	ace	collagen-binding MSCRAMM adhesin Ace	-1.32131	0.0122906	0.0480369	Cell surface
	OG1RF_RS04600	OG1RF_10879		ABC transporter ATP-binding protein	-0.776358	0.00367406	0.0190994	Transport
	OG1RF_RS04610	OG1RF_10881		YxeA family protein	4.488	1.04083e-09	2.11849e-08	Unknown
	OG1RF_RS04625	OG1RF_10884		hypothetical protein	-2.74295	0.00236288	0.0133594	Unknown
	OG1RF_RS04665	OG1RF_10892		helix-turn-helix transcriptional regulator	-1.46827	0.00627193	0.028128	Signal and regulation
	OG1RF_RS04680	OG1RF_10895		amino acid ABC transporter permease	2.67586	3.12225e-27	2.06537e-25	Transport
	OG1RF_RS04685	OG1RF_10896		amino acid ABC transporter permease	3.35858	1.31552e-24	6.96172e-23	Transport
	OG1RF_RS04690	OG1RF_10897		transporter substrate-binding domain-containing protein	2.0422	2.32033e-09	4.58178e-08	Transport
	OG1RF_RS04695	OG1RF_10898		amino acid ABC transporter ATP-binding protein	3.04486	8.4382e-18	2.977e-16	Transport
	OG1RF_RS04710	OG1RF_10901		metallophosphoesterase	-1.18989	0.00676152	0.0300689	Unknown
	OG1RF_RS04715	OG1RF_10902		DeoR/GlpR transcriptional regulator	-0.736215	0.00283401	0.0155434	Signal and regulation
	OG1RF_RS04755	OG1RF_10910		CBS domain-containing protein	1.22996	1.38347e-08	2.41079e-07	Unknown
	OG1RF_RS04765	OG1RF_10912		N-acetyldiaminopimelate deacetylase	1.14219	4.20277e-07	5.85291e-06	Metabolism
	OG1RF_RS04775	OG1RF_10914		hypothetical protein	0.799614	0.00192569	0.0111496	Unknown
	OG1RF_RS04795	OG1RF_10918		NUDIX hydrolase	-1.34766	0.00283728	0.0155434	Unknown
	OG1RF_RS04820	OG1RF_10923		DNA-directed RNA polymerase subunit delta	-0.66706	0.00340916	0.0180361	Translation
	OG1RF_RS04825	OG1RF_10924		CTP synthase	-0.474308	0.00882551	0.0374236	Metabolism
	OG1RF_RS04830	OG1RF_10925	ponA	PBP1A family penicillin-binding protein	0.733648	2.77273e-05	0.000273755	Cell division & Cell wall
	OG1RF_RS04945	OG1RF_10948		type B 50S ribosomal protein L31	-1.0818	0.00686015	0.0304563	Translation
	OG1RF_RS04960	OG1RF_10951		ROK family protein	-1.13038	1.02838e-08	1.82625e-07	Unknown
	OG1RF_RS05025	OG1RF_10964		MIP family channel protein	-1.6542	1.39598e-09	2.81967e-08	Transport
	OG1RF_RS05055	OG1RF_10970		permease	1.94642	1.84291e-16	6.17259e-15	Transport
	OG1RF_RS05060	OG1RF_10971		TIGR03943 family protein	1.7317	2.32794e-15	7.51186e-14	Unknown
	OG1RF_RS05075	OG1RF_10974	ireB	regulatory phosphoprotein IreB	0.594198	0.0129028	0.0499866	Signal and regulation
	OG1RF_RS05090	OG1RF_10977		helix-turn-helix domain-containing protein	1.30228	0.00713654	0.0314722	Unknown
	OG1RF_RS05105	OG1RF_10981	maeK	TCS histidine kinase	-1.30729	2.55502e-05	0.000253206	Signal and regulation
	OG1RF_RS05120	OG1RF_10984		LytR family transcriptional regulator	1.30839	5.11057e-11	1.18619e-09	Signal and regulation
	OG1RF_RS05130	OG1RF_10986	budA	acetolactate decarboxylase	-0.54627	0.00119686	0.00739927	Metabolism
	OG1RF_RS05155	OG1RF_10991		ABC transporter permease	-1.91608	0.00787871	0.0339529	Transport
	OG1RF_RS05175	OG1RF_10995		amidohydrolase	-0.962885	0.00164122	0.00962896	Unknown
	OG1RF_RS05215	OG1RF_11002		metallophosphoesterase	2.67272	4.49347e-21	1.88726e-19	Unknown
	OG1RF_RS05220	OG1RF_11003		sugar ABC transporter permease	-2.43795	3.64013e-06	4.33864e-05	Transport
	OG1RF_RS05265	OG1RF_11012		DUF5067 domain-containing protein	-1.16629	0.00144588	0.00867526	Unknown
	OG1RF_RS05285	OG1RF_11016		DUF441 domain-containing protein	-0.916857	0.0101197	0.04145	Unknown
	OG1RF_RS05295	OG1RF_11018		hypothetical protein	-1.01077	0.000177162	0.00145058	Unknown
	OG1RF_RS05340	OG1RF_11027		hypothetical protein	1.5664	1.09815e-06	1.44562e-05	Unknown
	OG1RF_RS05345	OG1RF_11028		Cof-type HAD-IIB family hydrolase	-0.867707	0.000682168	0.00468835	Unknown
	OG1RF_RS05350	OG1RF_11029	bsrR	response regulator transcription factor	1.20503	3.09112e-06	3.73475e-05	Signal and regulation
	OG1RF_RS05355	OG1RF_11030	bsrS	HAMP domain-containing protein	0.8039	0.000405082	0.0030108	Signal and regulation
	OG1RF_RS05360	OG1RF_11031		hypothetical protein	2.79544	6.59483e-22	2.95761e-20	Unknown
	OG1RF_RS05365	OG1RF_11032		hypothetical protein	3.58842	4.40853e-31	3.43088e-29	Unknown
	OG1RF_RS05370	OG1RF_11033	ltaS1	LTA synthase family protein	0.953592	1.15708e-06	1.50819e-05	LTA
	OG1RF_RS05385	OG1RF_11036		cation-translocating P-type ATPase	2.03878	8.19516e-18	2.93032e-16	Transport
	OG1RF_RS05395	OG1RF_11038	rimP	ribosome maturation factor RimP	-0.998679	0.00491743	0.0236573	Translation
	OG1RF_RS05520	OG1RF_11064	truB	tRNA pseudouridine(55) synthase TruB	0.668289	0.000475848	0.00344957	Translation
	OG1RF_RS05535	OG1RF_11067		PadR family transcriptional regulator	-1.94958	0.00634152	0.028344	Signal and regulation
	OG1RF_RS05540	OG1RF_11068		DUF1048 domain-containing protein	-2.826	0.000608402	0.00426125	Unknown
	OG1RF_RS05560	OG1RF_11072		LysR family transcriptional regulator	3.12428	2.2218e-26	1.33611e-24	Signal and regulation
	OG1RF_RS05565	OG1RF_11073		LysR family transcriptional regulator	3.623	3.61238e-21	1.54167e-19	Signal and regulation
	OG1RF_RS05575	OG1RF_11075		oxygen-independent coproporphyrinogen III oxidase	0.699084	4.88765e-05	0.000466885	Unknown
	OG1RF_RS05580	OG1RF_11076	hrcA	heat-inducible transcriptional repressor HrcA	2.72931	1.15371e-07	1.78521e-06	Signal and regulation
	OG1RF_RS05585	OG1RF_11077	grpE	nucleotide exchange factor GrpE	1.59364	3.92767e-10	8.18316e-09	Chaperone/Protease
	OG1RF_RS05590	OG1RF_11078	dnaK	molecular chaperone DnaK	1.69662	2.66116e-07	3.84778e-06	Chaperone/Protease
	OG1RF_RS05625	OG1RF_11085		pyridoxal phosphate-dependent aminotransferase	1.63558	2.31155e-12	6.17813e-11	Metabolism
	OG1RF_RS05665	OG1RF_11093		hypothetical protein	2.46679	7.32868e-11	1.6423e-09	Unknown
	OG1RF_RS05670	OG1RF_11094	floT	flotillin family protein	2.91059	1.83962e-17	6.32159e-16	Lipid Metabolism
	OG1RF_RS05675	OG1RF_11095		DUF2969 domain-containing protein	-2.94138	0.0104509	0.0423447	Unknown
	OG1RF_RS05710	OG1RF_11100		WXG100 family type VII secretion target	-4.71086	0.0007071	0.00482213	Cell surface
	OG1RF_RS05865	OG1RF_11131		ABC transporter ATP-binding protein/permease	1.30236	2.5706e-11	6.12775e-10	Transport
	OG1RF_RS05880	OG1RF_11134		sugar ABC transporter permease	-2.14121	4.14479e-05	0.000398804	Transport
	OG1RF_RS05885	OG1RF_11135		extracellular solute-binding protein	-2.02956	6.02553e-09	1.11493e-07	Transport
	OG1RF_RS05895	OG1RF_11136		alpha-glycosidase	-1.56024	3.92663e-06	4.65913e-05	Unknown
	OG1RF_RS05915	OG1RF_11140	mgtA	magnesium-translocating P-type ATPase	-0.74996	0.00418016	0.021111	Transport
	OG1RF_RS05940	OG1RF_11145		helix-turn-helix domain-containing protein	-1.01966	2.05164e-05	0.0002072	Unknown
	OG1RF_RS05945	OG1RF_11146	gldA1	glycerol dehydrogenase	-0.904039	1.32116e-05	0.000140959	Metabolism
	OG1RF_RS05965	OG1RF_11150		hypothetical protein	-1.15887	0.00492747	0.0236626	Unknown
	OG1RF_RS05970	OG1RF_11151	mvaS	hydroxymethylglutaryl-CoA synthase	1.38464	8.91289e-12	2.26764e-10	Mevalonate - undecaprenol synthesis
	OG1RF_RS13460	OG1RF_11152	mvaE	hydroxymethylglutaryl-CoA reductase, degradative	1.24208	1.38488e-08	2.41079e-07	Mevalonate - undecaprenol synthesis
	OG1RF_RS06000	OG1RF_11156		hypothetical protein	0.640497	0.00489802	0.0236069	Unknown
	OG1RF_RS06005	OG1RF_11157		helix-turn-helix transcriptional regulator	-2.01794	0.00286924	0.015686	Signal and regulation
	OG1RF_RS06035	OG1RF_11163		hypothetical protein	-0.731689	0.00760936	0.0330071	Unknown
	OG1RF_RS06040	OG1RF_11164		hypothetical protein	-0.613586	0.000154373	0.00128855	Unknown
	OG1RF_RS06045	OG1RF_11165		DEAD/DEAH box helicase	-0.629617	0.00101779	0.00656847	Unknown
	OG1RF_RS06080	OG1RF_11172		flippase-like domain-containing protein	-0.817227	0.00497576	0.0237223	Lipid Metabolism
	OG1RF_RS06120	OG1RF_11181	moaC	cyclic pyranopterin monophosphate synthase MoaC	-1.28334	0.00455246	0.022542	Metabolism
	OG1RF_RS06125	OG1RF_11182	moaA	GTP 3',8-cyclase MoaA	-2.14436	0.000230321	0.00182464	Metabolism
	OG1RF_RS06160	OG1RF_11189	cadA	cadmium-translocating P-type ATPase	-0.805465	0.000447418	0.00328852	Transport
	OG1RF_RS06205	OG1RF_11197		ABC transporter permease	-0.735036	1.6161e-05	0.000168355	Transport
	OG1RF_RS06215	OG1RF_11199		6-phospho-beta-glucosidase	-0.814895	0.00458813	0.0225829	Metabolism
	OG1RF_RS06220	OG1RF_11200		hypothetical protein	3.89741	2.55501e-33	2.25352e-31	Unknown
	OG1RF_RS06235	OG1RF_11203		NADP-specific glutamate dehydrogenase	1.27215	1.99472e-11	4.93275e-10	Metabolism
	OG1RF_RS06255	OG1RF_11207	atp	V-type ATPase subunit F	-1.33085	0.00219365	0.0125095	Metabolism
	OG1RF_RS06380	OG1RF_11232		PRD domain-containing protein	-2.17232	0.000342535	0.00259699	Unknown
	OG1RF_RS06415	OG1RF_11239		lysozyme family protein	1.57138	0.000139243	0.00118851	Cell division & Cell wall
	OG1RF_RS06420	OG1RF_11240		cation-translocating P-type ATPase	0.848567	9.45257e-05	0.000847848	Transport
	OG1RF_RS06425	OG1RF_11241		DNA primase	0.6548	0.0117994	0.0464603	Replication and DNA repair
	OG1RF_RS06480	OG1RF_11252		YxeA family protein	6.22099	5.97937e-08	9.70638e-07	Unknown
	OG1RF_RS06490	OG1RF_11254		DUF871 domain-containing protein	1.31347	8.14743e-08	1.28322e-06	Unknown
	OG1RF_RS06495	OG1RF_11255		alpha/beta hydrolase	-0.665808	0.000123817	0.00107065	Unknown
	OG1RF_RS06515	OG1RF_11259		rRNA pseudouridine synthase	-0.532667	0.00798897	0.0343163	Translation
	OG1RF_RS06545	OG1RF_11265		LysM peptidoglycan-binding domain-containing protein	-1.13823	0.0117607	0.0463766	Cell division & Cell wall
	OG1RF_RS06580	OG1RF_11272		YpiB family protein	-1.55999	0.00541654	0.0253218	Unknown
	OG1RF_RS06655	OG1RF_11288	psr	LCP family protein	1.16577	3.54538e-07	5.01662e-06	Cell division & Cell wall
	OG1RF_RS06665	OG1RF_11290		hypothetical protein	1.27853	0.000153897	0.00128855	Unknown
	OG1RF_RS06670	OG1RF_11291		hypothetical protein	1.15843	3.13286e-08	5.27996e-07	Unknown
	OG1RF_RS06675	OG1RF_11292		hypothetical protein	0.589896	0.00376329	0.0194866	Unknown
	OG1RF_RS06745	OG1RF_11306	mutT	NUDIX hydrolase	2.15288	1.25795e-12	3.46722e-11	Replication and DNA repair
	OG1RF_RS06785	OG1RF_11313		hypothetical protein	-1.23153	0.00199405	0.0114701	Unknown
	OG1RF_RS06840	OG1RF_11324	cls2	cardiolipin synthase	-0.742708	1.23166e-05	0.000131942	Lipid Metabolism
	OG1RF_RS06950	OG1RF_11346	eutW	sensor histidine kinase	-0.637748	0.00429925	0.0215451	Signal and regulation
	OG1RF_RS06975	OG1RF_11351	eutP	EutP/PduV family microcompartment system protein	-1.77807	3.21305e-05	0.000313717	Metabolism
	OG1RF_RS06980	OG1RF_11352		ABC transporter ATP-binding protein	-0.598547	0.00446826	0.0222656	Transport
	OG1RF_RS06995	OG1RF_11355	plsY	glycerol-3-phosphate 1-O-acyltransferase PlsY	-1.04765	0.000935564	0.00617332	Lipid Metabolism
	OG1RF_RS07005	OG1RF_11357	codY	GTP-sensing pleiotropic transcriptional regulator CodY	0.758697	0.00120546	0.00743508	Signal and regulation
	OG1RF_RS07010	OG1RF_11358	hslU	ATP-dependent protease ATPase subunit HslU	0.772325	0.00943729	0.0394488	Chaperone/Protease
	OG1RF_RS07020	OG1RF_11360	xerC	tyrosine recombinase XerC	1.73853	5.87203e-09	1.09418e-07	Cell division & Cell wall
	OG1RF_RS07035	OG1RF_11363		CPBP family intramembrane metalloprotease	0.66536	0.00136265	0.00821312	Unknown
	OG1RF_RS07060	OG1RF_11368		LysR family transcriptional regulator	-1.73698	1.70868e-06	2.19474e-05	Signal and regulation
	OG1RF_RS07095	OG1RF_11375	ptb	branched-chain phosphotransacylase	-4.56269	0.00557935	0.0259684	Metabolism
	OG1RF_RS07105	OG1RF_11377	traX	conjugal transfer protein TraX	3.29857	8.34444e-17	2.83069e-15	Phage / Transposon / Conjugation
	OG1RF_RS07135	OG1RF_11383		NADP-dependent oxidoreductase	0.674183	0.000983076	0.00640831	Unknown
	OG1RF_RS07140	OG1RF_11384		ABC transporter permease	5.31821	4.00239e-58	9.62756e-56	Transport
	OG1RF_RS07145	OG1RF_11385		ABC transporter ATP-binding protein	3.63616	9.3068e-19	3.51797e-17	Transport
	OG1RF_RS07170	OG1RF_11391	lepB	signal peptidase I	0.66314	0.00752828	0.0327091	Chaperone/Protease
	OG1RF_RS07205	OG1RF_11398		hemolysin III family protein	1.41238	0.000252188	0.00198009	Unknown
	OG1RF_RS07220	OG1RF_11401	recJ	single-stranded-DNA-specific exonuclease RecJ	-1.45258	0.00123808	0.00758321	Replication and DNA repair
	OG1RF_RS07225	OG1RF_11402		LapA family protein	-0.523961	0.00300272	0.0161488	Unknown
	OG1RF_RS07240	OG1RF_11405		hypothetical protein	-1.40696	0.00133156	0.00804408	Unknown
	OG1RF_RS07300	OG1RF_11417		pyridoxal phosphate-dependent aminotransferase	0.775587	0.00114172	0.00715875	Metabolism
	OG1RF_RS07310	OG1RF_11419		glycoside hydrolase family 125 protein	-1.6637	1.97907e-06	2.50556e-05	Unknown
	OG1RF_RS07320	OG1RF_11421		LysR family transcriptional regulator	0.69957	0.000640228	0.00446977	Signal and regulation
	OG1RF_RS07325	OG1RF_11422		carbonic anhydrase family protein	0.817638	0.000202928	0.00163704	Unknown
	OG1RF_RS07330	OG1RF_11423		orotate phosphoribosyltransferase	-0.700079	0.00373464	0.0193762	Unknown
	OG1RF_RS07400	OG1RF_11437		cold shock domain-containing protein	-1.94182	0.0073263	0.032042	Unknown
	OG1RF_RS07405	OG1RF_11438		pore-forming protein EbsA	0.930217	0.00911887	0.0383927	Cell surface
	OG1RF_RS07410	OG1RF_11439		ribonuclease HI family protein	-1.19549	0.0015329	0.00909431	Translation
	OG1RF_RS07425	OG1RF_11442		ABC transporter ATP-binding protein	-0.931632	0.000205798	0.00165012	Transport
	OG1RF_RS07470	OG1RF_11451		ABC transporter permease	1.64892	2.60179e-08	4.41303e-07	Transport
	OG1RF_RS07475	OG1RF_11452		ABC transporter ATP-binding protein	2.62024	1.60551e-07	2.38662e-06	Transport
	OG1RF_RS07490	OG1RF_11455		YtxH domain-containing protein	-0.593397	0.00562325	0.026058	Unknown
	OG1RF_RS07520	OG1RF_11461		excinuclease ABC	-2.50403	2.02564e-18	7.44424e-17	Replication and DNA repair
	OG1RF_RS07525	OG1RF_11462	liaZ	phage holin family protein	3.60772	1.73073e-42	2.41027e-40	Signal and regulation
	OG1RF_RS07530	OG1RF_11463	liaY	PspC domain-containing protein	3.4459	2.56957e-24	1.30751e-22	Signal and regulation
	OG1RF_RS07535	OG1RF_11464	liaX	DUF4097 family beta strand repeat protein	5.33472	5.46672e-78	2.41082e-75	Signal and regulation
	OG1RF_RS07575	OG1RF_11473	ftsE	cell division ATP-binding protein FtsE	1.04137	0.000114284	0.000998004	Cell division & Cell wall
	OG1RF_RS07630	OG1RF_11485	fabG2	3-oxoacyl-ACP reductase	0.512945	0.00830615	0.035555	Lipid Metabolism
	OG1RF_RS07705	OG1RF_11500		SPFH domain-containing protein	-1.03265	2.34533e-06	2.89988e-05	Unknown
	OG1RF_RS07755	OG1RF_11510		PTS fructose transporter subunit IIA	-2.5308	0.000783781	0.00523708	Transport
	OG1RF_RS07805	OG1RF_11520		glycosyltransferase family 8 protein	1.22821	6.54433e-05	0.000605465	Unknown
	OG1RF_RS07810	OG1RF_11521	ltaS2	LTA synthase family protein	1.42291	2.05278e-06	2.58651e-05	LTA
	OG1RF_RS07815	OG1RF_11522		MFS transporter	2.02626	4.03926e-09	7.80138e-08	Transport
	OG1RF_RS07895	OG1RF_11538		hypothetical protein	1.77353	6.67195e-06	7.57681e-05	Unknown
	OG1RF_RS07900	OG1RF_11539		FUSC family protein	-1.06152	6.63556e-06	7.56798e-05	Unknown
	OG1RF_RS07985	OG1RF_11557		PTS sugar transporter subunit IIA	-2.14824	0.00129487	0.00787641	Transport
	OG1RF_RS08010	OG1RF_11562		HD domain-containing protein	1.03162	0.0010249	0.00657726	Unknown
	OG1RF_RS08045	OG1RF_11568		glyoxylase	1.02742	3.2144e-06	3.86604e-05	Metabolism
	OG1RF_RS08050	OG1RF_11569		TVP38/TMEM64 family protein	4.61747	3.74547e-27	2.4172e-25	Unknown
	OG1RF_RS08055	OG1RF_11570	gdpD	glycerophosphoryl diester phosphodiesterase	4.33795	3.12784e-80	2.06906e-77	Lipid Metabolism
	OG1RF_RS08060	OG1RF_11571		Bax inhibitor-1/YccA family protein	1.2034	0.00299858	0.0161488	Unknown
	OG1RF_RS08070	OG1RF_11573		UDP-N-acetylmuramate--L-alanine ligase	-1.00416	1.36056e-07	2.05717e-06	Cell division & Cell wall
	OG1RF_RS08080	OG1RF_11575		membrane protein	-0.959521	2.7947e-06	3.42351e-05	Unknown
	OG1RF_RS08090	OG1RF_11577		ROK family protein	-1.60118	1.07091e-07	1.66684e-06	Unknown
	OG1RF_RS08105	OG1RF_11580		YihA family ribosome biogenesis GTP-binding protein	-1.10567	5.34454e-07	7.25213e-06	Translation
	OG1RF_RS08125	OG1RF_11584		C4-dicarboxylate ABC transporter	-1.54388	6.81623e-08	1.08649e-06	Transport
	OG1RF_RS08130	OG1RF_11585	rihC	ribonucleoside hydrolase RihC	-1.39359	5.24068e-11	1.20581e-09	Metabolism
	OG1RF_RS08140	OG1RF_11587		transcriptional regulator	-0.94584	9.94197e-05	0.000885739	Signal and regulation
	OG1RF_RS08150	OG1RF_11589		hypothetical protein	-1.3892	0.00207618	0.0119166	Unknown
	OG1RF_RS08165	OG1RF_11592	glpK	glycerol kinase GlpK	-0.925989	0.00611979	0.0277752	Metabolism
	OG1RF_RS08210	OG1RF_11600		hypothetical protein	-0.569719	0.00935141	0.0391516	Unknown
	OG1RF_RS08235	OG1RF_11605		DUF3224 family protein	0.726099	0.00959674	0.03974	Unknown
	OG1RF_RS08245	OG1RF_11607		alkaline phosphatase family protein	-0.424796	0.0099372	0.0408289	Unknown
	OG1RF_RS08270	OG1RF_11611		SIS domain-containing protein	1.52507	0.000888511	0.00590704	Unknown
	OG1RF_RS08295	OG1RF_11616		PTS fructose transporter subunit IIA	-2.81983	0.00390876	0.0200827	Transport
	OG1RF_RS08310	OG1RF_11619		hypothetical protein	-0.630755	0.0110043	0.0441844	Unknown
	OG1RF_RS08315	OG1RF_11621		NgoFVII family restriction endonuclease	-0.942827	0.00198322	0.0114327	Replication and DNA repair
	OG1RF_RS08365	OG1RF_11631		bifunctional hydroxymethylpyrimidine kinase/phosphomethylpyrimidine kinase	-0.739053	0.00538273	0.0252083	Metabolism
	OG1RF_RS08430	OG1RF_11643		universal stress protein	-0.765382	0.00354842	0.0185859	Unknown
	OG1RF_RS08455	OG1RF_11648		type II secretion system protein	-5.03534	0.0114293	0.045472	Cell surface
	OG1RF_RS08460	OG1RF_11649		hypothetical protein	-1.49881	0.00621453	0.028013	Unknown
	OG1RF_RS08485	OG1RF_11655	rlmN	23S rRNA (adenine(2503)-C(2))-methyltransferase RlmN	-0.488989	0.0111418	0.0446685	Translation
	OG1RF_RS08490	OG1RF_11656	rapA	ABC transporter permease	4.81949	4.88278e-50	8.0749e-48	Efflux
	OG1RF_RS08495	OG1RF_11657	rapB	ABC transporter ATP-binding protein	6.17982	2.97821e-51	5.62881e-49	Efflux
	OG1RF_RS08515	OG1RF_11661		prenyltransferase	-1.20803	0.000942184	0.00618615	Mevalonate - undecaprenol synthesis
	OG1RF_RS08535	OG1RF_11665	cydB	cytochrome d ubiquinol oxidase subunit II	-0.72417	1.98486e-05	0.000201224	Metabolism
	OG1RF_RS08540	OG1RF_11666		cytochrome ubiquinol oxidase subunit I	-0.72636	0.000112743	0.000994178	Metabolism
	OG1RF_RS08565	OG1RF_11671		YbhB/YbcL family Raf kinase inhibitor-like protein	1.53943	6.15878e-06	7.0546e-05	Unknown
	OG1RF_RS08570	OG1RF_11672		multidrug efflux MFS transporter	1.32317	0.000116589	0.00101478	Efflux
	OG1RF_RS08600	OG1RF_11677		metal ABC transporter ATP-binding protein	0.952392	0.0032458	0.0173153	Transport
	OG1RF_RS08660	OG1RF_11688		hypothetical protein	0.901988	0.0114453	0.045472	Unknown
	OG1RF_RS08675	OG1RF_11690		hypothetical protein	-2.2495	0.00416565	0.021111	Unknown
	OG1RF_RS08685	OG1RF_11692	glmS	glutamine--fructose-6-phosphate transaminase (isomerizing)	-0.633283	0.00469672	0.0229534	Metabolism
	OG1RF_RS08700	OG1RF_11695		ECF-type riboflavin transporter substrate-binding protein	-1.2664	8.42433e-09	1.52677e-07	Transport
	OG1RF_RS08725	OG1RF_11700		hypothetical protein	-1.2036	2.70544e-10	5.77306e-09	Unknown
	OG1RF_RS08750	OG1RF_11705	glpQ	glycerophosphodiester phosphodiesterase	0.69112	0.0036423	0.0189715	Lipid Metabolism
	OG1RF_RS08760	OG1RF_11707		NAD-dependent epimerase/dehydratase family protein	-0.636297	0.00109533	0.00693862	Enterococcal Polysaccharide Antigen biosynthesis
	OG1RF_RS08785	OG1RF_11713	tagB-like	CDP-glycerol glycerophosphotransferase	0.741625	0.00912661	0.0383927	Enterococcal Polysaccharide Antigen biosynthesis
	OG1RF_RS08790	OG1RF_11714	epaX	glycosyltransferase family 2 protein	-0.901607	0.00018608	0.00150571	Enterococcal Polysaccharide Antigen biosynthesis
	OG1RF_RS08820	OG1RF_11722	epaQ	EpaQ family protein	0.779178	0.0089149	0.0377421	Enterococcal Polysaccharide Antigen biosynthesis
	OG1RF_RS08825	OG1RF_11723	epaP	hypothetical protein	0.791018	0.000144889	0.00122877	Enterococcal Polysaccharide Antigen biosynthesis
	OG1RF_RS08830	OG1RF_11724	epaO	glycosyltransferase family 2 protein	0.915781	1.81919e-07	2.68915e-06	Enterococcal Polysaccharide Antigen biosynthesis
	OG1RF_RS08835	OG1RF_11725	epaN	glycosyltransferase	0.679226	0.00455781	0.022542	Enterococcal Polysaccharide Antigen biosynthesis
	OG1RF_RS08840	OG1RF_11726	epaM	ABC transporter ATP-binding protein	0.991864	8.51993e-06	9.47216e-05	Enterococcal Polysaccharide Antigen biosynthesis
	OG1RF_RS08845	OG1RF_11727	epaL	ABC transporter permease	1.07331	4.64654e-05	0.000445462	Enterococcal Polysaccharide Antigen biosynthesis
	OG1RF_RS08855	OG1RF_11729	epaJ	DUF2304 domain-containing protein	0.678805	0.00109612	0.00693862	Enterococcal Polysaccharide Antigen biosynthesis
	OG1RF_RS08875	OG1RF_11733	epaF	dTDP-4-dehydrorhamnose 3,5-epimerase	1.05185	5.89837e-05	0.000555412	Enterococcal Polysaccharide Antigen biosynthesis
	OG1RF_RS08885	OG1RF_11735	epaD	glycosyltransferase family 2 protein	0.879447	0.00340716	0.0180361	Enterococcal Polysaccharide Antigen biosynthesis
	OG1RF_RS08890	OG1RF_11736	epaC	glycosyltransferase	1.62051	3.63221e-10	7.68867e-09	Enterococcal Polysaccharide Antigen biosynthesis
	OG1RF_RS08895	OG1RF_11737	epaB	glycosyltransferase family 2 protein	1.53754	2.43413e-11	5.85518e-10	Enterococcal Polysaccharide Antigen biosynthesis
	OG1RF_RS08900	OG1RF_11738	epaA	undecaprenyl/decaprenyl-phosphate alpha-N-acetylglucosaminyl 1-phosphate transferase	0.977115	0.000174451	0.00143353	Enterococcal Polysaccharide Antigen biosynthesis
	OG1RF_RS08915	OG1RF_11741		flavodoxin	-2.19747	0.00708178	0.0312828	Metabolism
	OG1RF_RS08935	OG1RF_11745		PH domain-containing protein	-1.07599	6.08453e-05	0.00057091	Unknown
	OG1RF_RS08965	OG1RF_11751		YxeA family protein	4.03456	3.05339e-30	2.24424e-28	Unknown
	OG1RF_RS08975	OG1RF_11753	treP	PTS system trehalose-specific EIIBC component	-0.996255	9.71774e-05	0.000868688	Transport
	OG1RF_RS08980	OG1RF_11754		VOC family protein	0.773962	0.00026831	0.00208196	Unknown
	OG1RF_RS08985	OG1RF_11755		SRPBCC family protein	0.937255	5.89537e-05	0.000555412	Unknown
	OG1RF_RS08990	OG1RF_11756		FUSC family protein	-1.22567	0.000146494	0.00123447	Unknown
	OG1RF_RS09000	OG1RF_11758	tcs4 rr	response regulator transcription factor	-0.593942	0.00768303	0.0332178	Signal and regulation
	OG1RF_RS09015	OG1RF_11761		DUF3502 domain-containing protein	-0.814919	0.00163379	0.00960668	Unknown
	OG1RF_RS09020	OG1RF_11762		carbohydrate ABC transporter permease	-2.23914	5.63566e-13	1.60344e-11	Transport
	OG1RF_RS09025	OG1RF_11763		sugar ABC transporter permease	-2.4121	3.24036e-06	3.87963e-05	Transport
	OG1RF_RS13215	OG1RF_11764		DUF11 domain-containing protein	-1.29144	0.00106586	0.00677951	Unknown
	OG1RF_RS09035	OG1RF_11765		MerR family DNA-binding transcriptional regulator	-1.02438	0.000703043	0.00480685	Signal and regulation
	OG1RF_RS09050	OG1RF_11768	trpS	tryptophan--tRNA ligase	-0.562548	0.000689314	0.00472519	Translation
	OG1RF_RS09090	OG1RF_11776		DUF2264 domain-containing protein	-1.6242	0.00280668	0.0154718	Unknown
	OG1RF_RS09095	OG1RF_11777		lipoprotein	-2.83672	1.71275e-05	0.000177029	Unknown
	OG1RF_RS09105	OG1RF_11779		hypothetical protein	-1.10903	0.000204096	0.00164145	Unknown
	OG1RF_RS09155	OG1RF_11789		substrate-binding domain-containing protein	-1.54033	0.00473854	0.0230481	Unknown
	OG1RF_RS09175	OG1RF_11793	clpB	ATP-dependent chaperone ClpB	3.33562	3.54738e-46	5.52139e-44	Chaperone/Protease
	OG1RF_RS09185	OG1RF_11795	purB	adenylosuccinate lyase	1.39513	4.07278e-08	6.69353e-07	Metabolism
	OG1RF_RS09190	OG1RF_11796	purK	5-(carboxyamino)imidazole ribonucleotide synthase	1.41253	4.3816e-07	6.07001e-06	Metabolism
	OG1RF_RS09200	OG1RF_11797		purine permease	-0.544573	0.00356124	0.0185859	Transport
	OG1RF_RS09260	OG1RF_11810		amino acid permease	-2.17346	1.7583e-11	4.38911e-10	Transport
	OG1RF_RS09275	OG1RF_11813		hypothetical protein	-1.67233	0.0014122	0.00849245	Unknown
	OG1RF_RS09325	OG1RF_11822		ATP-binding protein	-1.41381	5.52092e-05	0.000523597	Unknown
	OG1RF_RS09330	OG1RF_11823		methyltransferase	-0.830858	0.00948263	0.0395135	Unknown
	OG1RF_RS09375	OG1RF_11831		UMP kinase	-1.11202	0.00115609	0.00719767	Metabolism
	OG1RF_RS09385	OG1RF_11833	rpsB	30S ribosomal protein S2	-0.918495	0.00331248	0.0176001	Translation
	OG1RF_RS09405	OG1RF_11837	yidC	membrane protein insertase YidC	-0.63137	0.0119023	0.0467296	Unknown
	OG1RF_RS09425	OG1RF_11841	recO	DNA repair protein RecO	-1.29965	6.33841e-05	0.000588471	Replication and DNA repair
	OG1RF_RS09465	OG1RF_11849		transcriptional repressor	0.907501	0.0115123	0.0456694	Signal and regulation
	OG1RF_RS09500	OG1RF_11856	pgcA	phospho-sugar mutase	0.7106	0.00665246	0.0296837	LTA
	OG1RF_RS09515	OG1RF_11859		PadR family transcriptional regulator	-1.11479	0.00976502	0.0402465	Signal and regulation
	OG1RF_RS09525	OG1RF_11861		purine permease	-0.780163	0.0027742	0.0153247	Transport
	OG1RF_RS09560	OG1RF_11868		DUF871 domain-containing protein	-1.941	1.48892e-05	0.000157588	Unknown
	OG1RF_RS09575	OG1RF_11871		ChbG/HpnK family deacetylase	-1.15631	8.76468e-05	0.000788821	Unknown
	OG1RF_RS09585	OG1RF_11873		inorganic phosphate transporter	-1.17976	2.68798e-07	3.86543e-06	Transport
	OG1RF_RS09595	OG1RF_11875		acyl-CoA thioesterase	-1.21009	2.07551e-05	0.000208023	Lipid Metabolism
	OG1RF_RS09605	OG1RF_11877	holA	DNA polymerase III subunit delta	-0.832435	0.000517337	0.00371976	Replication and DNA repair
	OG1RF_RS09610	OG1RF_11878		DNA internalization-related competence protein ComEC/Rec2	0.705031	0.00258381	0.0143932	Phage / Transposon / Conjugation
	OG1RF_RS09675	OG1RF_11891	recQ	DNA helicase RecQ	-0.698404	0.0104279	0.0423194	Replication and DNA repair
	OG1RF_RS09685	OG1RF_11893		inositol monophosphatase family protein	-1.05465	0.00270888	0.0150266	Metabolism
	OG1RF_RS09720	OG1RF_11900		helix-turn-helix transcriptional regulator	-1.41634	0.000296262	0.0022591	Signal and regulation
	OG1RF_RS09725	OG1RF_11901		HD domain-containing protein	1.72725	6.0194e-08	9.71179e-07	Unknown
	OG1RF_RS09745	OG1RF_11905	rimI	ribosomal protein S18-alanine N-acetyltransferase	0.958716	0.000353014	0.00266878	Translation
	OG1RF_RS09755	OG1RF_11907	pbp4	penicillin-binding protein	1.12748	5.20744e-09	9.84207e-08	Cell division & Cell wall
	OG1RF_RS09760	OG1RF_11908		virion core protein	2.24811	3.12814e-24	1.56171e-22	Phage / Transposon / Conjugation
	OG1RF_RS09765	OG1RF_11909		hypothetical protein	3.57792	1.12497e-26	7.08729e-25	Unknown
	OG1RF_RS09770	OG1RF_11910		TPM domain-containing protein	2.82748	9.51919e-37	1.1449e-34	Unknown
	OG1RF_RS09785	OG1RF_11913		diphthine--ammonia ligase	-1.1314	1.71197e-05	0.000177029	Metabolism
	OG1RF_RS09790	OG1RF_11914	cdsA	phosphatidate cytidylyltransferase	0.821872	0.00127206	0.00775545	Lipid Metabolism
	OG1RF_RS09795	OG1RF_11915	uppS	isoprenyl transferase	0.965774	2.07482e-07	3.04999e-06	Mevalonate - undecaprenol synthesis
	OG1RF_RS09820	OG1RF_11919		glycine cleavage system protein H	0.679231	0.0121053	0.0473826	Unknown
	OG1RF_RS09825	OG1RF_11920		arsenate reductase family protein	0.767395	0.00055454	0.00396571	Unknown
	OG1RF_RS09830	OG1RF_11921		FtsW/RodA/SpoVE family cell cycle protein	1.4395	6.48218e-11	1.47861e-09	Cell division & Cell wall
	OG1RF_RS09880	OG1RF_11930		membrane protein	-1.72805	0.000240801	0.00189631	Unknown
	OG1RF_RS09890	OG1RF_11932		serine hydroxymethyltransferase	0.521377	0.00623952	0.0280778	Unknown
	OG1RF_RS09915	OG1RF_11938		flavocytochrome c	-1.22186	0.000214974	0.00171849	Metabolism
	OG1RF_RS09930	OG1RF_11941	gltA	NADPH-dependent glutamate synthase	-1.92571	0.000136936	0.0011726	Metabolism
	OG1RF_RS09935	OG1RF_11942		sulfide/dihydroorotate dehydrogenase-like FAD/NAD-binding protein	-1.72797	1.90143e-05	0.000193507	Unknown
	OG1RF_RS09940	OG1RF_11943		flavodoxin	-1.6201	0.00104315	0.0066671	Metabolism
	OG1RF_RS09980	OG1RF_11951	xdh	selenium-dependent xanthine dehydrogenase	-1.1513	0.000180876	0.00146809	Metabolism
	OG1RF_RS09990	OG1RF_11953		LysR family transcriptional regulator	-3.08178	0.00542924	0.0253364	Signal and regulation
	OG1RF_RS10035	OG1RF_11962	ssnA	putative aminohydrolase SsnA	-1.12086	0.000496773	0.00359142	Unknown
	OG1RF_RS10050	OG1RF_11964		Mur ligase family protein	0.938428	1.56417e-07	2.35159e-06	Cell division & Cell wall
	OG1RF_RS10055	OG1RF_11965		glutamine amidotransferase	0.912975	3.27169e-08	5.47905e-07	Metabolism
	OG1RF_RS10070	OG1RF_11968	manA	mannose-6-phosphate isomerase, class I	-0.549328	0.00230138	0.0130395	Metabolism
	OG1RF_RS10115	OG1RF_11977		PRD domain-containing protein	-0.802795	0.000657364	0.00454147	Unknown
	OG1RF_RS10195	OG1RF_11993	smpB	SsrA-binding protein SmpB	-1.20033	0.000177622	0.00145058	Translation
	OG1RF_RS10205	OG1RF_11995		alpha/beta fold hydrolase	-0.676899	0.00427909	0.0214848	Unknown
	OG1RF_RS10225	OG1RF_11998		hypothetical protein	-1.63603	0.00216529	0.0123744	Unknown
	OG1RF_RS10245	OG1RF_12002		GtrA family protein	0.822491	0.00384969	0.0198951	Unknown
	OG1RF_RS10255	OG1RF_12004		hypothetical protein	-2.34683	0.00250525	0.0140146	Unknown
	OG1RF_RS10265	OG1RF_12006	groL	chaperonin GroEL	1.04834	0.00174341	0.0101609	Chaperone/Protease
	OG1RF_RS10290	OG1RF_12011		ABC-F family ATP-binding cassette domain-containing protein	0.595839	0.000647499	0.0044968	Transport
	OG1RF_RS10300	OG1RF_12013		glycine betaine/L-proline ABC transporter ATP-binding protein	2.89771	1.20024e-20	4.88589e-19	Transport
	OG1RF_RS10305	OG1RF_12014		ABC transporter permease/substrate binding protein	3.84107	5.85152e-32	4.69185e-30	Transport
	OG1RF_RS10315	OG1RF_12016	dgk	diacylglycerol kinase family lipid kinase	-0.907775	0.0024352	0.0136805	Lipid Metabolism
	OG1RF_RS10320	OG1RF_12017		hypothetical protein	-1.42794	3.25326e-05	0.000316476	Unknown
	OG1RF_RS10330	OG1RF_12019		GntP family permease	-1.26342	0.000757054	0.00510624	Transport
	OG1RF_RS10340	OG1RF_12021		ABC transporter substrate-binding protein	-1.22007	7.97507e-06	8.94154e-05	Transport
	OG1RF_RS10345	OG1RF_12022		ABC transporter permease	-0.815048	0.00156462	0.00926171	Transport
	OG1RF_RS10390	OG1RF_12031		QueT transporter family protein	-0.570855	0.0102012	0.0417192	Transport
	OG1RF_RS10405	OG1RF_12034		histidine phosphatase family protein	0.544755	0.00856231	0.0363658	Unknown
	OG1RF_RS10410	OG1RF_12035	trmL	tRNA (uridine(34)/cytosine(34)/5-carboxymethylaminomethyluridine(34)-2'-O)-methyltransferase TrmL	-0.931117	0.0042105	0.0212209	Translation
	OG1RF_RS10455	OG1RF_12044	pepF	oligoendopeptidase F	1.06036	4.17806e-09	8.01097e-08	Chaperone/Protease
	OG1RF_RS10485	OG1RF_12050		HAD family hydrolase	1.08284	0.000827171	0.00551309	Unknown
	OG1RF_RS10535	OG1RF_12060	plsC	1-acyl-sn-glycerol-3-phosphate acyltransferase	0.490252	0.00792322	0.0340892	Lipid Metabolism
	OG1RF_RS10540	OG1RF_12061		tRNA1(Val) (adenine(37)-N6)-methyltransferase	1.11862	2.34132e-06	2.89988e-05	Translation
	OG1RF_RS10560	OG1RF_12065		NUDIX hydrolase	0.693175	0.000149502	0.00125582	Unknown
	OG1RF_RS10565	OG1RF_12066		hypothetical protein	3.65666	3.93623e-35	4.00587e-33	Unknown
	OG1RF_RS10570	OG1RF_12067		toxic anion resistance protein	3.57043	9.43603e-53	1.92059e-50	Unknown
	OG1RF_RS10595	OG1RF_12071		LCP family protein	-0.755819	0.0102678	0.0419268	Unknown
	OG1RF_RS10630	OG1RF_12078		helix-turn-helix transcriptional regulator	-0.966262	0.00076111	0.00510624	Signal and regulation
	OG1RF_RS10635	OG1RF_12079		membrane protein	-1.09593	2.80097e-07	4.00614e-06	Unknown
	OG1RF_RS10645	OG1RF_12081		50S ribosomal protein L10	-0.564833	0.0098736	0.0406307	Translation
	OG1RF_RS10665	OG1RF_12085	sdaAB	L-serine ammonia-lyase, iron-sulfur-dependent, subunit beta	0.532946	0.00632052	0.0282979	Metabolism
	OG1RF_RS10670	OG1RF_12086	sdaAA	L-serine ammonia-lyase, iron-sulfur-dependent, subunit alpha	1.03756	0.000101547	0.000901657	Metabolism
	OG1RF_RS10690	OG1RF_12090		MurR/RpiR family transcriptional regulator	-1.60824	9.39835e-06	0.00010276	Signal and regulation
	OG1RF_RS10725	OG1RF_12097	murB	UDP-N-acetylmuramate dehydrogenase	0.606982	0.0119032	0.0467296	Cell division & Cell wall
	OG1RF_RS10730	OG1RF_12098		Gfo/Idh/MocA family oxidoreductase	1.31347	1.09857e-13	3.37159e-12	Unknown
	OG1RF_RS10765	OG1RF_12105		lipoate--protein ligase	-0.485061	0.00536202	0.0251559	Metabolism
	OG1RF_RS10785	OG1RF_12109	dltD	D-alanyl-lipoteichoic acid biosynthesis protein DltD	3.18329	5.62592e-36	6.20258e-34	LTA
	OG1RF_RS10790	OG1RF_12110	dltC	D-alanine--poly(phosphoribitol) ligase subunit DltC	2.0189	2.14271e-07	3.13238e-06	LTA
	OG1RF_RS10795	OG1RF_12111	dltB	D-alanyl-lipoteichoic acid biosynthesis protein DltB	3.76138	5.69018e-31	4.30178e-29	LTA
	OG1RF_RS10800	OG1RF_12112	dltA	D-alanine--poly(phosphoribitol) ligase subunit DltA	3.78192	7.63746e-67	2.24541e-64	LTA
	OG1RF_RS10810	OG1RF_12113	sapB	ABC transporter permease	1.63493	1.10857e-13	3.37159e-12	Signal and regulation
	OG1RF_RS10815	OG1RF_12114	sapA	ABC transporter ATP-binding protein	2.83159	2.42033e-33	2.20834e-31	Signal and regulation
	OG1RF_RS10820	OG1RF_12115	nrdD	anaerobic ribonucleoside-triphosphate reductase	0.695421	0.0112987	0.0451086	Metabolism
	OG1RF_RS10825	OG1RF_12116	nrdG	anaerobic ribonucleoside-triphosphate reductase activating protein	0.865691	0.00299521	0.0161488	Metabolism
	OG1RF_RS10840	OG1RF_12119		ATP-binding cassette domain-containing protein	-0.790909	0.00046505	0.00339923	Transport
	OG1RF_RS10845	OG1RF_12120	rsmI	16S rRNA (cytidine(1402)-2'-O)-methyltransferase	-0.610099	0.0113027	0.0451086	Translation
	OG1RF_RS10850	OG1RF_12121		DNA replication initiation control protein YabA	-0.819798	0.00148635	0.00885784	Replication and DNA repair
	OG1RF_RS10905	OG1RF_12131		membrane protein	2.70687	9.77382e-24	4.61813e-22	Unknown
	OG1RF_RS10915	OG1RF_12133		MFS transporter	-0.903658	0.00480826	0.0233015	Transport
	OG1RF_RS10925	OG1RF_12135	thiD	bifunctional hydroxymethylpyrimidine kinase/phosphomethylpyrimidine kinase	-0.971879	0.00496537	0.0237154	Metabolism
	OG1RF_RS10965	OG1RF_12143		DUF3042 family protein	1.02636	0.0026799	0.0148971	Unknown
	OG1RF_RS10970	OG1RF_12144		FAD/NAD(P)-binding protein	0.556862	0.00745508	0.0324978	Unknown
	OG1RF_RS10980	OG1RF_12146		rhodanese-like domain-containing protein	-2.34459	7.43872e-05	0.000678719	Unknown
	OG1RF_RS10990	OG1RF_12148		YqgQ family protein	-1.23005	0.00570588	0.0262793	Unknown
	OG1RF_RS11010	OG1RF_12152		DUF805 domain-containing protein	-2.26682	3.95744e-20	1.56289e-18	Unknown
	OG1RF_RS11030	OG1RF_12156		hypothetical protein	-1.42087	2.96364e-05	0.000291516	Unknown
	OG1RF_RS11040	OG1RF_12157	rpmG	50S ribosomal protein L33	-2.21208	0.0103467	0.042184	Translation
	OG1RF_RS11045	OG1RF_12158	pbpA	penicillin-binding protein 2	1.66382	3.87133e-13	1.12566e-11	Cell division & Cell wall
	OG1RF_RS11060	OG1RF_12161		M15 family metallopeptidase	1.35126	0.000367786	0.00276467	Unknown
	OG1RF_RS11065	OG1RF_12162	cisS	HAMP domain-containing histidine kinase	1.599	5.35906e-08	8.75313e-07	Signal and regulation
	OG1RF_RS11075	OG1RF_12164		L,D-transpeptidase family protein	1.15971	4.48887e-10	9.27934e-09	Cell division & Cell wall
	OG1RF_RS11080	OG1RF_12165		aminoglycoside 6-adenylyltransferase	0.986328	0.000168016	0.00138495	Unknown
	OG1RF_RS11085	OG1RF_12166		YdcF family protein	2.3294	1.52919e-23	7.09867e-22	Unknown
	OG1RF_RS11095	OG1RF_12168		hypothetical protein	-1.54907	0.00488207	0.0235729	Unknown
	OG1RF_RS11100	OG1RF_12169		YebC/PmpR family DNA-binding transcriptional regulator	-0.769028	0.000123806	0.00107065	Signal and regulation
	OG1RF_RS11140	OG1RF_12177	pgpP	YqeG family HAD IIIA-type phosphatase	1.02352	9.0304e-07	1.19472e-05	Lipid metabolism
	OG1RF_RS11145	OG1RF_12178	acc	acetyl-CoA carboxylase carboxyl transferase subunit alpha	-0.794945	1.89042e-05	0.000193129	Lipid metabolism
	OG1RF_RS11150	OG1RF_12179	acc	acetyl-CoA carboxylase carboxyltransferase subunit beta	-0.804058	0.00129849	0.0078803	Lipid Metabolism
	OG1RF_RS11160	OG1RF_12181	fabZ	3-hydroxyacyl-ACP dehydratase FabZ	-0.68784	0.0083311	0.035555	Lipid Metabolism
	OG1RF_RS11165	OG1RF_12182	accB	acetyl-CoA carboxylase biotin carboxyl carrier protein	-1.27867	2.15935e-06	2.70789e-05	Lipid Metabolism
	OG1RF_RS11170	OG1RF_12183	fabF	beta-ketoacyl-ACP synthase II	-0.830877	8.47231e-06	9.45896e-05	Lipid Metabolism
	OG1RF_RS11175	OG1RF_12184	fabG	3-oxoacyl-[acyl-carrier-protein] reductase	-1.03171	0.000571167	0.00405176	Lipid Metabolism
	OG1RF_RS11180	OG1RF_12185	fabD	ACP S-malonyltransferase	-0.848392	4.72632e-07	6.51345e-06	Lipid Metabolism
	OG1RF_RS11185	OG1RF_12186	fabK	enoyl-[acyl-carrier-protein] reductase FabK	-1.19328	9.03843e-12	2.27768e-10	Lipid Metabolism
	OG1RF_RS11190	OG1RF_12187	acpA	acyl carrier protein	-3.79237	0.00194454	0.0112341	Lipid Metabolism
	OG1RF_RS11195	OG1RF_12188	fabH	ketoacyl-ACP synthase III	-0.892405	0.000643735	0.00448243	Lipid Metabolism
	OG1RF_RS11200	OG1RF_12189	fabT	winged helix-turn-helix transcriptional regulator	-0.931089	8.91096e-06	9.82433e-05	Signal and regulation
	OG1RF_RS11220	OG1RF_12193	bgsA	glycosyltransferase	1.05708	5.90155e-10	1.2105e-08	LTA
	OG1RF_RS11270	OG1RF_12198		DUF3955 domain-containing protein	3.97274	2.17508e-35	2.3021e-33	Unknown
	OG1RF_RS11295	OG1RF_12202		2',3'-cyclic-nucleotide 2'-phosphodiesterase	-1.07753	3.60792e-08	6.00412e-07	Metabolism
	OG1RF_RS11300	OG1RF_12203		extracellular solute-binding protein	-1.1407	9.80836e-08	1.53568e-06	Metabolism
	OG1RF_RS11335	OG1RF_12210	trkA	TrkA family potassium uptake protein	2.24057	1.42742e-26	8.78362e-25	Transport
	OG1RF_RS11340	OG1RF_12211	liaR	response regulator transcription factor	3.77794	1.7783e-36	2.04581e-34	Signal and regulation
	OG1RF_RS11345	OG1RF_12212	liaS	sensor histidine kinase	3.45648	1.24168e-20	4.978e-19	Signal and regulation
	OG1RF_RS11350	OG1RF_12213	liaF	membrane protein	3.20978	9.83519e-11	2.15155e-09	Signal and regulation
	OG1RF_RS11360	OG1RF_12215	mltG	endolytic transglycosylase MltG	0.944906	2.54133e-07	3.6947e-06	Cell division & Cell wall
	OG1RF_RS11380	OG1RF_12220	efrB	multidrug efflux ABC transporter subunit EfrB	0.826966	3.13804e-05	0.000307528	Efflux
	OG1RF_RS11385	OG1RF_12221	efrA	multidrug efflux ABC transporter subunit EfrA	0.833163	1.94329e-06	2.47208e-05	Efflux
	OG1RF_RS11390	OG1RF_12222		YbaN family protein	1.37302	6.22185e-05	0.000579683	Unknown
	OG1RF_RS11425	OG1RF_12229		YfhO family protein	1.37506	1.42483e-09	2.85614e-08	Unknown
	OG1RF_RS11430	OG1RF_12230		TVP38/TMEM64 family protein	1.11884	0.000759403	0.00510624	Unknown
	OG1RF_RS11460	OG1RF_12236		hypothetical protein	1.38623	0.000762269	0.00510624	Unknown
	OG1RF_RS11465	OG1RF_12238		NCS2 family permease	-1.43103	2.81768e-11	6.65676e-10	Transport
	OG1RF_RS11490	OG1RF_12243	rbsD	D-ribose pyranase	-1.91005	4.61617e-06	5.38079e-05	Metabolism
	OG1RF_RS11495	OG1RF_12244	rbsK	ribokinase	-1.93981	7.13073e-12	1.8498e-10	Metabolism
	OG1RF_RS11500	OG1RF_12245		LacI family transcriptional regulator	-0.896741	0.000938455	0.006177	Signal and regulation
	OG1RF_RS11515	OG1RF_12248		PTS sugar transporter subunit IIB	-4.54762	0.0116032	0.0458925	Transport
	OG1RF_RS11520	OG1RF_12249		BglG family transcription antiterminator	-2.61265	3.53562e-16	1.15497e-14	Signal and regulation
	OG1RF_RS11610	OG1RF_12267	madE	FtsX-like permease family protein	6.56285	3.83587e-104	5.07486e-101	Efflux
	OG1RF_RS11615	OG1RF_12268	madF	ABC transporter ATP-binding protein	6.5773	1.61363e-78	8.53931e-76	Efflux
	OG1RF_RS11620	OG1RF_12269	madG	RND transporter	6.81299	7.91586e-65	2.09454e-62	Efflux
	OG1RF_RS11640	OG1RF_12273		hypothetical protein	0.729681	0.00960976	0.03974	Unknown
	OG1RF_RS11655	OG1RF_12276		PucR family transcriptional regulator	0.631191	0.00594116	0.0272922	Signal and regulation
	OG1RF_RS11675	OG1RF_12280		putative allantoin permease	2.93875	1.86556e-05	0.000191981	Transport
	OG1RF_RS11695	OG1RF_12284		SulP family inorganic anion transporter	-0.617714	0.00599902	0.0274627	Transport
	OG1RF_RS11710	OG1RF_12287		chloride ion channel protein	0.83658	0.000109362	0.000967796	Transport
	OG1RF_RS11745	OG1RF_12294		cation-transporting P-type ATPase	1.10976	0.000254044	0.00198876	Transport
	OG1RF_RS11750	OG1RF_12295	sstT	serine/threonine transporter SstT	0.725751	0.00307706	0.0164816	Transport
	OG1RF_RS11765	OG1RF_12298		hypothetical protein	3.99405	1.01366e-67	3.35267e-65	Unknown
	OG1RF_RS11770	OG1RF_12299		hypothetical protein	-0.817094	0.000239399	0.00189089	Unknown
	OG1RF_RS11790	OG1RF_12303		LPXTG cell wall anchor domain-containing protein	-1.84009	3.79176e-07	5.30846e-06	Cell Surface
	OG1RF_RS11800	OG1RF_12304	rlmH	23S rRNA (pseudouridine(1915)-N(3))-methyltransferase RlmH	-0.734788	0.00406565	0.0207278	Translation
	OG1RF_RS11805	OG1RF_12305	htrA	PDZ domain-containing protein	1.28074	1.30744e-12	3.56649e-11	Chaperone/Protease
	OG1RF_RS11810	OG1RF_12306		DUF4479 and tRNA-binding domain-containing protein	-0.649733	0.00620171	0.0280101	Translation
	OG1RF_RS11830	OG1RF_12310		peptidase	-0.897537	0.00725094	0.0318175	Unknown
	OG1RF_RS11890	OG1RF_12321		DNA-3-methyladenine glycosylase I	-0.644218	0.0046171	0.0226658	Replication and DNA repair
	OG1RF_RS11895	OG1RF_12322		peptidase C39 family protein	-1.37848	0.000983285	0.00640831	Unknown
	OG1RF_RS11920	OG1RF_12327	srtA	class A sortase	-1.06842	2.12843e-05	0.000212522	Cell surface
	OG1RF_RS11925	OG1RF_12328		hypothetical protein	3.4826	3.46022e-40	4.35988e-38	Unknown
	OG1RF_RS11930	OG1RF_12329		low molecular weight phosphotyrosine protein phosphatase	1.03839	2.3627e-08	4.05956e-07	Unknown
	OG1RF_RS11940	OG1RF_12331	salA	CHAP domain-containing protein	1.1898	9.83892e-11	2.15155e-09	Cell division & Cell wall
	OG1RF_RS11945	OG1RF_12332	mreD	rod shape-determining protein MreD	0.633176	0.0104662	0.0423447	Cell division & Cell wall
	OG1RF_RS11950	OG1RF_12333	mreC	rod shape-determining protein MreC	1.00995	4.20055e-06	4.91799e-05	Cell division & Cell wall
	OG1RF_RS12035	OG1RF_12349	pepT	peptidase T	0.75327	0.000464903	0.00339923	Chaperone/Protease
	OG1RF_RS12090	OG1RF_12359		YitT family protein	-1.23814	1.37249e-05	0.000145848	Unknown
	OG1RF_RS12125	OG1RF_12366		oligopeptide ABC transporter substrate-binding protein	3.40249	5.79969e-33	4.95032e-31	Transport
	OG1RF_RS12130	OG1RF_12367		ABC transporter permease	3.35398	4.33334e-24	2.12334e-22	Transport
	OG1RF_RS12135	OG1RF_12368		ABC transporter permease	2.90985	4.00493e-18	1.45165e-16	Transport
	OG1RF_RS12140	OG1RF_12369		ABC transporter ATP-binding protein	1.68427	1.87192e-05	0.000191981	Transport
	OG1RF_RS12145	OG1RF_12370		ABC transporter ATP-binding protein	1.62998	4.45198e-13	1.28043e-11	Transport
	OG1RF_RS12210	OG1RF_12383	rsgA	ribosome small subunit-dependent GTPase A	0.634616	0.000739703	0.0050186	Translation
	OG1RF_RS12315	OG1RF_12404		2-hydroxyacid dehydrogenase	-1.66555	0.0083757	0.0356878	Unknown
	OG1RF_RS12320	OG1RF_12405	gnd	decarboxylating 6-phosphogluconate dehydrogenase	-2.03896	3.64746e-05	0.000353523	Metabolism
	OG1RF_RS12325	OG1RF_12406		MurR/RpiR family transcriptional regulator	-0.901527	0.000608749	0.00426125	Signal and regulation
	OG1RF_RS12340	OG1RF_12410	pgsA	CDP-diacylglycerol--glycerol-3-phosphate 3-phosphatidyltransferase	-0.689681	0.00241717	0.0136082	Lipid Metabolism
	OG1RF_RS12345	OG1RF_12411		hypothetical protein	-0.95331	0.0050671	0.0240278	Unknown
	OG1RF_RS12370	OG1RF_12416		hypothetical protein	-3.22192	0.00970353	0.0400555	Unknown
	OG1RF_RS12375	OG1RF_12417		helix-turn-helix domain-containing protein	1.38875	1.47624e-13	4.43879e-12	Unknown
	OG1RF_RS12380	OG1RF_12418		insulinase family protein	0.851555	0.00110037	0.00693868	Unknown
	OG1RF_RS12385	OG1RF_12419		insulinase family protein	0.816739	1.19412e-07	1.83699e-06	Unknown
	OG1RF_RS12390	OG1RF_12420	mscL	large conductance mechanosensitive channel protein MscL	-1.1437	5.06648e-07	6.91026e-06	Transport
	OG1RF_RS12395	OG1RF_12421		WxL domain-containing protein	-1.8476	0.00240053	0.0135433	Unknown
	OG1RF_RS12400	OG1RF_12422		WxL domain-containing protein	-0.950991	0.00481982	0.0233149	Unknown
	OG1RF_RS12410	OG1RF_12425		glycoside hydrolase family 65 protein	-0.583186	0.00305455	0.0163942	Unknown
	OG1RF_RS12415	OG1RF_12426	pgmB	beta-phosphoglucomutase	0.631465	0.0116206	0.0458926	Metabolism
	OG1RF_RS12420	OG1RF_12428		hypothetical protein	-0.989608	0.00454032	0.0225397	Unknown
	OG1RF_RS12475	OG1RF_12441		hypothetical protein	-1.02151	0.00065568	0.00454147	Unknown
	OG1RF_RS12480	OG1RF_12442		NAD(P)-dependent oxidoreductase	0.740437	0.000324257	0.00246547	Unknown
	OG1RF_RS12485	OG1RF_12443		Rrf2 family transcriptional regulator	0.860653	0.000412336	0.00305614	Signal and regulation
	OG1RF_RS12490	OG1RF_12444		integral membrane protein	1.50353	3.78796e-10	7.95471e-09	Unknown
	OG1RF_RS12560	OG1RF_12459		cysteine hydrolase	0.714229	0.00471226	0.0229625	Unknown
	OG1RF_RS12565	OG1RF_12460	lrgB	antiholin-like protein LrgB	-1.44824	0.000145842	0.0012329	Signal and regulation
	OG1RF_RS12570	OG1RF_12461	lrgA	antiholin-like murein hydrolase modulator LrgA	-1.08167	0.000271522	0.0020946	Signal and regulation
	OG1RF_RS12595	OG1RF_12466		ATP-binding cassette domain-containing protein	0.468114	0.00949953	0.0395216	Transport
	OG1RF_RS12645	OG1RF_12476		PTS mannose transporter subunit IIA	-1.72997	9.32666e-13	2.59772e-11	Transport
	OG1RF_RS12650	OG1RF_12477		PTS sugar transporter subunit IIB	-1.82853	1.34921e-06	1.74147e-05	Transport
	OG1RF_RS12655	OG1RF_12478		PTS mannose/fructose/sorbose/N-acetylgalactosamine transporter subunit IIC	-1.63857	0.000999286	0.00648067	Transport
	OG1RF_RS12670	OG1RF_12481		CHAP domain-containing protein	-2.56806	8.46395e-05	0.000764355	Unknown
	OG1RF_RS12675	OG1RF_12484		hypothetical protein	-0.917094	0.00672626	0.0299624	Unknown
	OG1RF_RS12700	OG1RF_12489		DUF5105 domain-containing protein	0.957797	0.000383877	0.00286932	Unknown
	OG1RF_RS12705	OG1RF_12490		gluconokinase	1.51667	2.18446e-11	5.35194e-10	Metabolism
	OG1RF_RS12735	OG1RF_12496		DNA-binding protein	4.36405	7.14407e-22	3.15054e-20	Unknown
	OG1RF_RS12740	OG1RF_12498		biotin--[acetyl-CoA-carboxylase] ligase	1.00546	6.57469e-05	0.000606155	Lipid Metabolism
	OG1RF_RS12755	OG1RF_12500		phosphatase PAP2/LCP family protein	3.74681	3.93967e-51	6.94958e-49	Unknown
	OG1RF_RS12795	OG1RF_12509		FMN-binding protein	-0.932834	0.000597802	0.00420687	Unknown
	OG1RF_RS12800	OG1RF_12510		NAD(P)/FAD-dependent oxidoreductase	-0.624739	0.00604889	0.027548	Unknown
	OG1RF_RS12815	OG1RF_12513		polyprenyl synthetase family protein	-0.992041	7.15991e-05	0.000655541	Lipid Metabolism
	OG1RF_RS12865	OG1RF_12523		hydantoinase/oxoprolinase family protein	0.728136	0.00918318	0.0385694	Unknown
	OG1RF_RS12870	OG1RF_12524		DUF917 domain-containing protein	1.47924	0.00356066	0.0185859	Unknown
	OG1RF_RS12900	OG1RF_12530	clpC	ATP-dependent Clp protease ATP-binding subunit	1.1903	2.77182e-06	3.41128e-05	Chaperone/Protease
	OG1RF_RS12905	OG1RF_12531	ctsR	CtsR family transcriptional regulator	1.43482	1.7923e-06	2.29103e-05	Signal and regulation
	OG1RF_RS12920	OG1RF_12534		MurR/RpiR family transcriptional regulator	-0.795157	0.00130972	0.00793025	Signal and regulation
	OG1RF_RS12980	OG1RF_12535	croR	response regulator transcription factor	2.28117	5.40124e-24	2.59849e-22	Signal and regulation
	OG1RF_RS12985	OG1RF_12536	croS	HAMP domain-containing histidine kinase	2.48291	2.35985e-15	7.52309e-14	Signal and regulation
	OG1RF_RS12990	OG1RF_12537	serS	serine--tRNA ligase	0.509296	0.0128196	0.0498099	Translation
	OG1RF_RS13005	OG1RF_12540		DUF1129 domain-containing protein	-0.474892	0.00520156	0.0245336	Unknown
	OG1RF_RS13035	OG1RF_12546		DUF3114 domain-containing protein	-0.846116	0.00762926	0.0330393	Unknown
	OG1RF_RS13050	OG1RF_12549		fructose-6-phosphate aldolase	-1.07364	0.00689387	0.0305548	Metabolism
	OG1RF_RS13080	OG1RF_12555		SDR family oxidoreductase	-2.89175	8.75587e-09	1.57606e-07	Unknown
	OG1RF_RS13155	OG1RF_12570	acc	acetyl-CoA carboxylase biotin carboxyl carrier protein subunit	-2.30844	1.07365e-05	0.000116429	Lipid Metabolism
	OG1RF_RS13160	OG1RF_12571		hypothetical protein	-1.39591	1.58044e-05	0.000165291	Unknown
	OG1RF_RS13165	OG1RF_12572		citrate transporter	-1.3016	0.000357314	0.0026936	Transport
	OG1RF_RS13170	OG1RF_12573		GntR family transcriptional regulator	-0.903587	0.00117462	0.00727881	Signal and regulation
	OG1RF_RS13190	OG1RF_12577	rnpA	ribonuclease P protein component	-1.58319	0.00091242	0.00603566	Translation
