# Supplementary material for: A two-component system signaling hub controls enterococcal membrane remodeling in response to daptomycin
Source: Proc Natl Acad Sci U S A. 2026 Apr 21;123(17):e2532437123. doi: 10.1073/pnas.2532437123 (PMC13123819; doi:10.1073/pnas.2532437123)
Supplement: Supplementary file 3 — Dataset S02 (XLSX) [file pnas.2532437123.sd02.xlsx]

## Sheet: liaFSR vs WT (no DAP)
	RNA-Seq results comparing untreated OG1RF ∆liaFSR strain to untreated wild-type E. faecalis OG1RF strain. Genes with significant differences in abundance mRNA were determined using a P value and false discovery rate (FDR) cut-off of 0.05. The log2FC represents the log2 fold change between biological triplicates of mid-exponential ∆liaFSR cells vs wild-type cells when grown in BHI supplemented wit…
	Locus tag	Old locus tag	Gene name	Gene product	logFC	PValue	FDR	Functional Category
	OG1RF_RS07535	OG1RF_11464	liaX	DUF4097 family beta strand repeat protein	-1.98865	1.18223e-15	4.46884e-13	Signal and regulation
	OG1RF_RS11340	OG1RF_12211	liaR	response regulator transcription factor	-8.12474	2.32366e-89	6.14841e-86	Signal and regulation
	OG1RF_RS11345	OG1RF_12212	liaS	sensor histidine kinase	-8.20461	1.2969e-61	1.7158e-58	Signal and regulation
	OG1RF_RS11350	OG1RF_12213	liaF	membrane protein	-8.11318	5.08071e-37	4.48119e-34	Signal and regulation
	OG1RF_RS01655	OG1RF_10301		RND transporter	-1.75545	9.10759e-05	0.0133882	Transport
	OG1RF_RS01665	OG1RF_10303		FtsX-like permease family protein	-1.20073	1.69132e-05	0.00263249	Transport
	OG1RF_RS07145	OG1RF_11385		ABC transporter ATP-binding protein	-4.20571	6.03974e-17	3.19623e-14	Transport
	OG1RF_RS11335	OG1RF_12210	trkA	TrkA family potassium uptake protein	0.78063	0.000118052	0.0164403	Transport
	OG1RF_RS00125	OG1RF_10024		hypothetical protein	-6.45088	1.17837e-16	5.19662e-14	Unknown
	OG1RF_RS01915	OG1RF_10353		LemA family protein	-3.89801	5.45044e-12	1.60243e-09	Unknown
	OG1RF_RS01920	OG1RF_10354		TPM domain-containing protein	-1.64778	2.48786e-08	5.48573e-06	Unknown
	OG1RF_RS02795	OG1RF_10531		DUF4097 family beta strand repeat protein	-0.985104	4.55901e-06	0.000753947	Unknown
	OG1RF_RS02800	OG1RF_10532		DUF1700 domain-containing protein	-1.35408	3.0169e-08	6.14055e-06	Unknown
	OG1RF_RS03425	OG1RF_10659		hypothetical protein	-2.56605	1.35275e-09	3.25398e-07	Unknown
	OG1RF_RS05665	OG1RF_11093		hypothetical protein	-1.88013	5.54487e-07	9.78115e-05	Unknown
	OG1RF_RS06220	OG1RF_11200		hypothetical protein	-2.24183	3.2363e-13	1.07041e-10	Unknown
	OG1RF_RS10565	OG1RF_12066		hypothetical protein	-1.42361	2.71729e-07	5.13569e-05	Unknown
	OG1RF_RS11925	OG1RF_12328		hypothetical protein	-2.30116	3.67879e-19	2.43352e-16	Unknown
	OG1RF_RS12735	OG1RF_12496		DNA-binding protein	-2.84768	1.05657e-10	2.7957e-08	Unknown

## Sheet: liaFSR vs WT (DAP)
	RNA-Seq results comparing the daptomycin-treated OG1RF ∆liaFSR strain to the treated wild-type E. faecalis OG1RF strain. Genes with significant differences in abundance mRNA were determined using a P value and false discovery rate (FDR) cut-off of 0.05. The log2FC represents the log2 fold change between biological triplicates of mid-exponential ∆liaFSR cells vs wild-type cells when grown in BHI s…
	Locus tag	Old locus tag	Gene name	Gene product	logFC	PValue	FDR	Functional Category
	OG1RF_RS01790	OG1RF_10328		LysM peptidoglycan-binding domain-containing protein	2.05707	1.23916e-09	5.55733e-08	Cell division & Cell wall
	OG1RF_RS02235	OG1RF_10417	pbp2A	PBP1A family penicillin-binding protein	-2.02387	3.48059e-11	1.64458e-09	Cell division & Cell wall
	OG1RF_RS02805	OG1RF_10533	atlA	Autolysin (septum cleavage, exponential)	1.18469	1.11189e-07	4.66995e-06	Cell division & Cell wall
	OG1RF_RS07575	OG1RF_11473	ftsE	cell division ATP-binding protein FtsE	1.13118	2.77131e-05	0.0010328	Cell division & Cell wall
	OG1RF_RS08070	OG1RF_11573		UDP-N-acetylmuramate--L-alanine ligase	0.906982	1.85301e-06	7.42887e-05	Cell division & Cell wall
	OG1RF_RS08800	OG1RF_11718	atlE	Autolysin (stationary phase, septum, EPA decoration dependent)	0.977201	3.00668e-06	0.000118741	Cell division & Cell wall
	OG1RF_RS11940	OG1RF_12331	salA	CHAP domain-containing protein	1.33598	3.39432e-13	1.76105e-11	Cell division & Cell wall
	OG1RF_RS01550	OG1RF_10281	salB	serine protease	0.866513	3.49724e-05	0.00123382	Cell division & Cell wall
	OG1RF_RS09175	OG1RF_11793	clpB	ATP-dependent chaperone ClpB	-2.866	6.31529e-36	5.06372e-34	Chaperones and proteases
	OG1RF_RS08490	OG1RF_11656	rapA	ABC transporter permease	-4.63965	1.08392e-47	1.19502e-45	Efflux
	OG1RF_RS08495	OG1RF_11657	rapB	ABC transporter ATP-binding protein	-5.39731	1.12625e-42	1.10373e-40	Efflux
	OG1RF_RS11610	OG1RF_12267	madE	FtsX-like permease family protein	-6.70232	4.33767e-107	1.91291e-104	Efflux
	OG1RF_RS11615	OG1RF_12268	madF	ABC transporter ATP-binding protein	-7.24087	2.82163e-87	8.29558e-85	Efflux
	OG1RF_RS11620	OG1RF_12269	madG	RND transporter	-6.6343	6.28319e-63	9.7796e-61	Efflux
	OG1RF_RS03930	OG1RF_10760	mprF2	bifunctional lysylphosphatidylglycerol flippase/synthetase MprF	-2.84097	5.19381e-29	3.2721e-27	Lipid metabolism
	OG1RF_RS03935	OG1RF_10761	ahyD	alpha/beta hydrolase	-3.81524	2.85402e-49	3.59606e-47	Lipid metabolism
	OG1RF_RS05670	OG1RF_11094	floT	flotillin family protein	-4.86224	2.77922e-38	2.29806e-36	Lipid metabolism
	OG1RF_RS08050	OG1RF_11569		TVP38/TMEM64 family protein	-4.86042	2.93141e-29	1.89183e-27	Lipid metabolism
	OG1RF_RS08055	OG1RF_11570	gdpD	glycerophosphoryl diester phosphodiesterase	-5.10112	1.29033e-102	4.87745e-100	Lipid Metabolism
	OG1RF_RS10785	OG1RF_12109	dltD	D-alanyl-lipoteichoic acid biosynthesis protein DltD	-1.96679	4.72288e-16	2.55036e-14	LTA
	OG1RF_RS10790	OG1RF_12110	dltC	D-alanine--poly(phosphoribitol) ligase subunit DltC	-2.0718	1.05671e-07	4.50977e-06	LTA
	OG1RF_RS10795	OG1RF_12111	dltB	D-alanyl-lipoteichoic acid biosynthesis protein DltB	-2.14365	1.68262e-12	8.56196e-11	LTA
	OG1RF_RS10800	OG1RF_12112	dltA	D-alanine--poly(phosphoribitol) ligase subunit DltA	-2.34121	5.49879e-30	3.63745e-28	LTA
	OG1RF_RS11220	OG1RF_12193	bgsA	glycosyltransferase	-0.678415	6.22384e-05	0.00211132	LTA
	OG1RF_RS03405	OG1RF_10655		glucose transporter GlcU	-0.682326	0.00100719	0.0302843	Metabolism
	OG1RF_RS08045	OG1RF_11568		glyoxylase	-0.90411	3.89211e-05	0.00135507	Metabolism
	OG1RF_RS08130	OG1RF_11585	rihC	ribonucleoside hydrolase RihC	0.731505	0.000529377	0.0166754	Metabolism
	OG1RF_RS09785	OG1RF_11913		diphthine--ammonia ligase	0.829165	0.0016179	0.0470798	Metabolism
	OG1RF_RS07105	OG1RF_11377	traX	conjugal transfer protein TraX	-3.91533	7.6254e-22	4.29294e-20	Phage / Transposon / Conjugation
	OG1RF_RS09760	OG1RF_11908		virion core protein	-3.08697	2.02166e-41	1.91047e-39	Phage / Transposon / Conjugation
	OG1RF_RS07520	OG1RF_11461		excinuclease ABC	2.2097	1.07978e-14	5.71418e-13	Replication and DNA repair
	OG1RF_RS02745	OG1RF_10520		TetR family transcriptional regulator	0.811553	0.000731293	0.0222414	Signal and regulation
	OG1RF_RS03395	OG1RF_10653	sapR	response regulator transcription factor	-3.90671	8.10999e-86	2.1459e-83	Signal and regulation
	OG1RF_RS03400	OG1RF_10654	sapS	sensor histidine kinase	-3.70836	1.45891e-83	3.50934e-81	Signal and regulation
	OG1RF_RS07525	OG1RF_11462	liaZ	phage holin family protein	-3.97735	1.34546e-49	1.78004e-47	Signal and regulation
	OG1RF_RS07530	OG1RF_11463	liaY	PspC domain-containing protein	-3.2758	1.90734e-22	1.09714e-20	Signal and regulation
	OG1RF_RS07535	OG1RF_11464	liaX	DUF4097 family beta strand repeat protein	-7.48436	6.73974e-125	5.94445e-122	Signal and regulation
	OG1RF_RS10810	OG1RF_12113	sapB	ABC transporter permease	-1.52143	4.0937e-12	2.04376e-10	Signal and regulation
	OG1RF_RS10815	OG1RF_12114	sapA	ABC transporter ATP-binding protein	-2.72027	3.5063e-31	2.44149e-29	Signal and regulation
	OG1RF_RS11340	OG1RF_12211	liaR	response regulator transcription factor	-17.9055	8.55843e-177	2.26456e-173	Signal and regulation
	OG1RF_RS11345	OG1RF_12212	liaS	sensor histidine kinase	-17.6725	6.19461e-117	4.09773e-114	Signal and regulation
	OG1RF_RS11350	OG1RF_12213	liaF	membrane protein	-18.2786	1.62731e-73	3.31219e-71	Signal and regulation
	OG1RF_RS12485	OG1RF_12443		Rrf2 family transcriptional regulator	-1.01285	3.37578e-05	0.0012236	Signal and regulation
	OG1RF_RS02780	OG1RF_10528		rRNA methyltransferase	-0.79475	3.07198e-05	0.00112895	Translation
	OG1RF_RS08485	OG1RF_11655	rlmN	23S rRNA (adenine(2503)-C(2))-methyltransferase RlmN	0.680828	0.000407819	0.0130011	Translation
	OG1RF_RS09735	OG1RF_11903	tsaD	tRNA (adenosine(37)-N6)-threonylcarbamoyltransferase complex transferase subunit TsaD	-0.703176	4.73807e-05	0.00162817	Translation
	OG1RF_RS09745	OG1RF_11905	rimI	ribosomal protein S18-alanine N-acetyltransferase	-1.02355	0.000139468	0.00467131	Translation
	OG1RF_RS05885	OG1RF_11135		extracellular solute-binding protein	1.22444	0.000344954	0.0111311	Transport
	OG1RF_RS01655	OG1RF_10301		RND transporter	-6.36108	1.81538e-32	1.33431e-30	Transport
	OG1RF_RS01660	OG1RF_10302		ABC transporter ATP-binding protein	-6.24233	1.23702e-39	1.09105e-37	Transport
	OG1RF_RS01665	OG1RF_10303		FtsX-like permease family protein	-6.00876	8.82509e-71	1.66794e-68	Transport
	OG1RF_RS02755	OG1RF_10522		ABC transporter ATP-binding protein	0.74139	0.00161915	0.0470798	Transport
	OG1RF_RS02770	OG1RF_10526		FtsX-like permease family protein	1.22056	3.45883e-05	0.00123382	Transport
	OG1RF_RS07140	OG1RF_11384		ABC transporter permease	-5.72148	4.90928e-64	8.11872e-62	Transport
	OG1RF_RS07145	OG1RF_11385		ABC transporter ATP-binding protein	-7.03708	8.01872e-45	8.48701e-43	Transport
	OG1RF_RS07570	OG1RF_11472		ABC transporter permease	1.07432	3.34682e-09	1.47595e-07	Transport
	OG1RF_RS11335	OG1RF_12210	trkA	TrkA family potassium uptake protein	-1.40226	6.97712e-12	3.41879e-10	Transport
	OG1RF_RS00450	OG1RF_10090		lipoprotein	-1.26903	8.83203e-06	0.000338689	Unknown
	OG1RF_RS01645	OG1RF_10299		FAD-binding oxidoreductase	-1.24502	1.15311e-05	0.000435875	Unknown
	OG1RF_RS01650	OG1RF_10300		NAD(P)H-binding protein	-1.1368	0.000249271	0.00824462	Unknown
	OG1RF_RS01675	OG1RF_10305		hypothetical protein	-4.30038	2.02995e-39	1.73266e-37	Unknown
	OG1RF_RS01680	OG1RF_10306		DUF4811 domain-containing protein	0.795395	6.3369e-06	0.00024658	Unknown
	OG1RF_RS01915	OG1RF_10353		LemA family protein	-6.76663	3.00281e-24	1.80578e-22	Unknown
	OG1RF_RS01920	OG1RF_10354		TPM domain-containing protein	-6.12841	3.83355e-67	6.76238e-65	Unknown
	OG1RF_RS02510	OG1RF_10473		amidase	-2.18202	1.20622e-25	7.42246e-24	Unknown
	OG1RF_RS02730	OG1RF_10517		methionine adenosyltransferase	0.555932	0.000333684	0.0109003	Unknown
	OG1RF_RS02795	OG1RF_10531		DUF4097 family beta strand repeat protein	-6.71811	1.61168e-137	2.13225e-134	Unknown
	OG1RF_RS02800	OG1RF_10532		DUF1700 domain-containing protein	-6.72316	2.30148e-111	1.21794e-108	Unknown
	OG1RF_RS02850	OG1RF_10542		DUF2264 domain-containing protein	-1.12351	0.000546177	0.0170022	Unknown
	OG1RF_RS03425	OG1RF_10659		hypothetical protein	-9.20876	3.73414e-60	5.20029e-58	Unknown
	OG1RF_RS03730	OG1RF_10720		DUF3397 domain-containing protein	1.33711	7.60037e-07	3.09393e-05	Unknown
	OG1RF_RS04610	OG1RF_10881		YxeA family protein	-5.10674	1.77256e-11	8.52763e-10	Unknown
	OG1RF_RS05665	OG1RF_11093		hypothetical protein	-5.16601	4.17339e-33	3.15509e-31	Unknown
	OG1RF_RS06220	OG1RF_11200		hypothetical protein	-7.34774	2.53317e-81	5.58564e-79	Unknown
	OG1RF_RS06480	OG1RF_11252		YxeA family protein	-11.8271	1.79095e-16	9.8726e-15	Unknown
	OG1RF_RS06485	OG1RF_11253		peptidyl-prolyl cis-trans isomerase	1.44158	3.42594e-10	1.59036e-08	Unknown
	OG1RF_RS06490	OG1RF_11254		DUF871 domain-containing protein	-1.51436	7.51583e-10	3.42877e-08	Unknown
	OG1RF_RS07135	OG1RF_11383		NADP-dependent oxidoreductase	-1.19129	7.89516e-09	3.42469e-07	Unknown
	OG1RF_RS08080	OG1RF_11575		membrane protein	0.664901	0.00114914	0.0341642	Unknown
	OG1RF_RS08965	OG1RF_11751		YxeA family protein	-4.83204	1.15477e-39	1.05363e-37	Unknown
	OG1RF_RS09765	OG1RF_11909		hypothetical protein	-3.2323	1.03004e-22	6.05665e-21	Unknown
	OG1RF_RS09770	OG1RF_11910		TPM domain-containing protein	-3.3124	7.54805e-48	8.68354e-46	Unknown
	OG1RF_RS10565	OG1RF_12066		hypothetical protein	-3.38855	3.70115e-31	2.51109e-29	Unknown
	OG1RF_RS10570	OG1RF_12067		toxic anion resistance protein	-3.38674	1.8726e-48	2.25223e-46	Unknown
	OG1RF_RS10905	OG1RF_12131		membrane protein	-3.3697	5.57846e-34	4.34136e-32	Unknown
	OG1RF_RS11765	OG1RF_12298		hypothetical protein	-5.00218	1.03807e-95	3.43343e-93	Unknown
	OG1RF_RS11925	OG1RF_12328		hypothetical protein	-4.54677	4.41727e-61	6.49338e-59	Unknown
	OG1RF_RS12480	OG1RF_12442		NAD(P)-dependent oxidoreductase	-0.693282	0.000671332	0.0206552	Unknown
	OG1RF_RS12735	OG1RF_12496		DNA-binding protein	-7.18079	7.49774e-43	7.63039e-41	Unknown
	OG1RF_RS00125	OG1RF_10024		hypothetical protein	-10.837	1.26924e-31	9.0768e-30	Unknown
	OG1RF_RS12490	OG1RF_12444		integral membrane protein	-1.23259	2.27717e-07	9.41469e-06	Unknown

## Sheet: liaR vs WT (no DAP)
	RNA-Seq results comparing untreated OG1RF ∆liaR strain to untreated wild-type E. faecalis OG1RF strain. Genes with significant differences in abundance mRNA were determined using a P value and false discovery rate (FDR) cut-off of 0.05. The log2FC represents the log2 fold change between biological triplicates of mid-exponential ∆liaR cells vs wild-type cells when grown in BHI supplemented with 50…
	Locus tag	Old locus tag	Gene name	Gene product	logFC	PValue	FDR	Functional Category
	OG1RF_RS01790	OG1RF_10328		LysM peptidoglycan-binding domain-containing protein	1.19892	0.000299206	0.0273	Cell division & Cell wall
	OG1RF_RS06545	OG1RF_11265		LysM peptidoglycan-binding domain-containing protein	-1.55752	0.000646258	0.0485159	Cell division & Cell wall
	OG1RF_RS05670	OG1RF_11094	floT	flotillin family protein	-1.53059	3.12506e-06	0.000459383	Lipid metabolism
	OG1RF_RS05125	OG1RF_10985	alsS	acetolactate synthase AlsS	-1.12999	3.63747e-07	6.4165e-05	Metabolism
	OG1RF_RS05130	OG1RF_10986	budA	acetolactate decarboxylase	-0.713941	2.44086e-05	0.00307548	Metabolism
	OG1RF_RS06185	OG1RF_11193	trxA	thioredoxin	1.09945	0.000226696	0.0222162	Oxidative stress
	OG1RF_RS06740	OG1RF_11305	nox	SidA/IucD/PvdA family monooxygenase	1.03226	0.000154599	0.0157334	Oxidative stress
	OG1RF_RS09760	OG1RF_11908		virion core protein	-0.775354	0.000275636	0.0260476	Phage / Transposon / Conjugation
	OG1RF_RS07535	OG1RF_11464	liaX	DUF4097 family beta strand repeat protein	-2.34203	1.2441e-20	1.64594e-17	Signal and regulation
	OG1RF_RS11340	OG1RF_12211	liaR	response regulator transcription factor	-14.1176	1.45188e-108	3.84168e-105	Signal and regulation
	OG1RF_RS02450	OG1RF_10461	gatC	Asp-tRNA(Asn)/Glu-tRNA(Gln) amidotransferase subunit GatC	-1.25085	0.000548506	0.0453546	Translation
	OG1RF_RS03650	OG1RF_10705	rpmA	50S ribosomal protein L27	0.860178	0.000663317	0.0485159	Translation
	OG1RF_RS01655	OG1RF_10301		RND transporter	-2.08377	4.50709e-06	0.000627672	Transport
	OG1RF_RS01660	OG1RF_10302		ABC transporter ATP-binding protein	-1.80527	7.66939e-06	0.00101466	Transport
	OG1RF_RS01665	OG1RF_10303		FtsX-like permease family protein	-1.37736	9.25111e-07	0.00015299	Transport
	OG1RF_RS07145	OG1RF_11385		ABC transporter ATP-binding protein	-4.53668	3.53403e-18	2.33776e-15	Transport
	OG1RF_RS00125	OG1RF_10024		hypothetical protein	-7.2151	5.55921e-19	4.90322e-16	Unknown
	OG1RF_RS00380	OG1RF_10075		hypothetical protein	-2.93561	0.000329649	0.0290751	Unknown
	OG1RF_RS01015	OG1RF_10203		heat shock protein	-1.94914	0.000616901	0.0480094	Unknown
	OG1RF_RS01915	OG1RF_10353		LemA family protein	-4.32624	1.183e-13	6.26043e-11	Unknown
	OG1RF_RS01920	OG1RF_10354		TPM domain-containing protein	-1.52686	2.20023e-07	4.15843e-05	Unknown
	OG1RF_RS02540	OG1RF_10478		hypothetical protein	1.75938	0.000594046	0.0476317	Unknown
	OG1RF_RS02795	OG1RF_10531		DUF4097 family beta strand repeat protein	-1.36599	3.01751e-10	9.9804e-08	Unknown
	OG1RF_RS02800	OG1RF_10532		DUF1700 domain-containing protein	-1.37838	1.84119e-08	3.74752e-06	Unknown
	OG1RF_RS03425	OG1RF_10659		hypothetical protein	-2.94845	7.72746e-12	2.92098e-09	Unknown
	OG1RF_RS04485	OG1RF_10856		DUF4111 domain-containing protein	-1.19885	0.000150947	0.0157334	Unknown
	OG1RF_RS05295	OG1RF_11018		hypothetical protein	0.950382	0.000412391	0.0351996	Unknown
	OG1RF_RS05665	OG1RF_11093		hypothetical protein	-2.18947	8.64915e-09	2.08051e-06	Unknown
	OG1RF_RS06220	OG1RF_11200		hypothetical protein	-1.79531	2.88156e-09	8.47151e-07	Unknown
	OG1RF_RS06480	OG1RF_11252		YxeA family protein	-5.30346	1.96742e-06	0.000306223	Unknown
	OG1RF_RS08660	OG1RF_11688		hypothetical protein	1.21473	0.000678415	0.0485159	Unknown
	OG1RF_RS10565	OG1RF_12066		hypothetical protein	-1.5688	1.69798e-08	3.74405e-06	Unknown
	OG1RF_RS10570	OG1RF_12067		toxic anion resistance protein	-0.814728	0.000154324	0.0157334	Unknown
	OG1RF_RS11390	OG1RF_12222		YbaN family protein	1.30833	0.000135154	0.0155486	Unknown
	OG1RF_RS11765	OG1RF_12298		hypothetical protein	-0.785261	0.000134726	0.0155486	Unknown
	OG1RF_RS11925	OG1RF_12328		hypothetical protein	-1.8638	1.64907e-13	7.27238e-11	Unknown
	OG1RF_RS12735	OG1RF_12496		DNA-binding protein	-2.57208	3.20163e-09	8.47151e-07	Unknown

## Sheet: liaR vs WT (DAP)
	RNA-Seq results comparing the daptomycin-treated OG1RF ∆liaR strain to the treated wild-type E. faecalis OG1RF strain. Genes with significant differences in abundance mRNA were determined using a P value and false discovery rate (FDR) cut-off of 0.05. The log2FC represents the log2 fold change between biological triplicates of mid-exponential ∆liaR cells vs wild-type cells when grown in BHI suppl…
	Locus tag	Old locus tag	Gene name	Gene product	logFC	PValue	FDR	Functional Category
	OG1RF_RS01790	OG1RF_10328		LysM peptidoglycan-binding domain-containing protein	2.21245	8.12178e-11	3.70521e-09	Cell division & Cell wall
	OG1RF_RS02235	OG1RF_10417	pbp2A	PBP1A family penicillin-binding protein	-2.19335	9.56553e-13	4.68711e-11	Cell division & Cell wall
	OG1RF_RS02805	OG1RF_10533	atlA	Autolysin (septum cleavage)	0.961627	1.51197e-05	0.000555649	Cell division & Cell wall
	OG1RF_RS07575	OG1RF_11473	ftsE	cell division ATP-binding protein FtsE	0.915894	0.00065825	0.018529	Cell division & Cell wall
	OG1RF_RS08070	OG1RF_11573		UDP-N-acetylmuramate--L-alanine ligase	1.02063	8.53975e-08	3.42366e-06	Cell division & Cell wall
	OG1RF_RS08800	OG1RF_11718	atlE	Autolysin (stationary phase)	0.716774	0.000608085	0.017301	Cell division & Cell wall
	OG1RF_RS11940	OG1RF_12331	salA	CHAP domain-containing protein	1.27943	3.00156e-12	1.44402e-10	Cell division & Cell wall
	OG1RF_RS01550	OG1RF_10281	salB	serine protease	0.784662	0.000175417	0.0056604	Cell division & Cell wall
	OG1RF_RS11920	OG1RF_12327	srtA	class A sortase	0.913081	0.000269441	0.00819471	Cell surface
	OG1RF_RS09175	OG1RF_11793	clpB	ATP-dependent chaperone ClpB	-3.08238	1.49099e-40	1.3604e-38	Chaperones and proteases
	OG1RF_RS08490	OG1RF_11656	rapA	ABC transporter permease	-4.77962	2.56213e-49	3.22828e-47	Efflux
	OG1RF_RS08495	OG1RF_11657	rapB	ABC transporter ATP-binding protein	-5.4954	1.1811e-43	1.35878e-41	Efflux
	OG1RF_RS11610	OG1RF_12267	madE	FtsX-like permease family protein	-6.91287	5.2921e-111	2.80058e-108	Efflux
	OG1RF_RS11615	OG1RF_12268	madF	ABC transporter ATP-binding protein	-7.18022	2.15899e-85	5.71269e-83	Efflux
	OG1RF_RS11620	OG1RF_12269	madG	RND transporter	-7.30368	3.18029e-70	7.01253e-68	Efflux
	OG1RF_RS03455	OG1RF_10665	ugpC	sn-glycerol-3-phosphate ABC transporter ATP-binding protein UgpC	0.809906	0.000951668	0.0254355	Lipid metabolism
	OG1RF_RS03930	OG1RF_10760	mprF2	bifunctional lysylphosphatidylglycerol flippase/synthetase MprF	-2.77515	7.10579e-28	4.70048e-26	Lipid metabolism
	OG1RF_RS03935	OG1RF_10761	ahyD	alpha/beta hydrolase	-3.88803	1.97908e-50	2.61832e-48	Lipid metabolism
	OG1RF_RS05670	OG1RF_11094	floT	flotillin family protein	-5.16576	9.81304e-42	9.27332e-40	Lipid metabolism
	OG1RF_RS08055	OG1RF_11570	gdpD	glycerophosphoryl diester phosphodiesterase	-5.09475	2.38211e-102	1.05051e-99	Lipid Metabolism
	OG1RF_RS08050	OG1RF_11569		TVP38/TMEM64 family protein	-4.65314	1.85814e-27	1.19918e-25	Lipid metabolism
	OG1RF_RS10785	OG1RF_12109	dltD	D-alanyl-lipoteichoic acid biosynthesis protein DltD	-2.10737	4.94596e-18	2.845e-16	LTA
	OG1RF_RS10790	OG1RF_12110	dltC	D-alanine--poly(phosphoribitol) ligase subunit DltC	-2.55039	1.29589e-10	5.81174e-09	LTA
	OG1RF_RS10795	OG1RF_12111	dltB	D-alanyl-lipoteichoic acid biosynthesis protein DltB	-2.55066	1.35981e-16	7.19611e-15	LTA
	OG1RF_RS10800	OG1RF_12112	dltA	D-alanine--poly(phosphoribitol) ligase subunit DltA	-2.48525	3.34676e-33	2.6835e-31	LTA
	OG1RF_RS11215	OG1RF_12192	bgsB	glycosyltransferase family 4 protein	-0.994357	0.000213777	0.00665476	LTA
	OG1RF_RS11220	OG1RF_12193	bgsA	glycosyltransferase	-0.816673	1.52404e-06	5.84437e-05	LTA
	OG1RF_RS00495	OG1RF_10099	arcA	arginine deiminase	0.693695	0.000912649	0.0248334	Metabolism
	OG1RF_RS05125	OG1RF_10985	alsS	acetolactate synthase AlsS	-1.56555	3.39556e-12	1.6044e-10	Metabolism
	OG1RF_RS05130	OG1RF_10986	budA	acetolactate decarboxylase	-1.08664	2.25758e-10	9.95593e-09	Metabolism
	OG1RF_RS08045	OG1RF_11568		glyoxylase	-0.696552	0.00150161	0.0385754	Metabolism
	OG1RF_RS08130	OG1RF_11585	rihC	ribonucleoside hydrolase RihC	0.736095	0.000500749	0.014402	Metabolism
	OG1RF_RS07105	OG1RF_11377	traX	conjugal transfer protein TraX	-3.78421	1.04201e-20	6.127e-19	Phage / Transposon / Conjugation
	OG1RF_RS09760	OG1RF_11908		virion core protein	-3.12805	2.49215e-42	2.63769e-40	Phage / Transposon / Conjugation
	OG1RF_RS07520	OG1RF_11461		excinuclease ABC	2.22259	1.1099e-14	5.64768e-13	Replication and DNA repair
	OG1RF_RS02745	OG1RF_10520		TetR family transcriptional regulator	0.942881	9.0961e-05	0.00308568	Signal and regulation
	OG1RF_RS02765	OG1RF_10525		TetR/AcrR family transcriptional regulator	0.762487	0.000919757	0.0248334	Signal and regulation
	OG1RF_RS03395	OG1RF_10653	sapR	response regulator transcription factor	-4.09292	2.32779e-92	7.69915e-90	Signal and regulation
	OG1RF_RS03400	OG1RF_10654	sapS	sensor histidine kinase	-3.77856	4.26264e-86	1.25322e-83	Signal and regulation
	OG1RF_RS07525	OG1RF_11462	liaZ	phage holin family protein	-3.57647	6.68945e-42	6.55566e-40	Signal and regulation
	OG1RF_RS07530	OG1RF_11463	liaY	PspC domain-containing protein	-2.85236	5.45791e-18	3.07269e-16	Signal and regulation
	OG1RF_RS07535	OG1RF_11464	liaX	DUF4097 family beta strand repeat protein	-7.44936	4.14072e-124	3.65211e-121	Signal and regulation
	OG1RF_RS10810	OG1RF_12113	sapB	ABC transporter permease	-1.32268	1.37262e-09	5.765e-08	Signal and regulation
	OG1RF_RS10815	OG1RF_12114	sapA	ABC transporter ATP-binding protein	-2.56151	3.73852e-28	2.60319e-26	Signal and regulation
	OG1RF_RS11340	OG1RF_12211	liaR	response regulator transcription factor	-17.8543	1.14355e-175	3.02584e-172	Signal and regulation
	OG1RF_RS11345	OG1RF_12212	liaS	sensor histidine kinase	-4.23034	3.97035e-28	2.69373e-26	Signal and regulation
	OG1RF_RS11350	OG1RF_12213	liaF	membrane protein	-4.41862	3.68405e-17	2.03083e-15	Signal and regulation
	OG1RF_RS02780	OG1RF_10528		rRNA methyltransferase	-0.876998	4.39961e-06	0.000165663	Translation
	OG1RF_RS08485	OG1RF_11655	rlmN	23S rRNA (adenine(2503)-C(2))-methyltransferase RlmN	0.747566	0.000105509	0.00353389	Translation
	OG1RF_RS09735	OG1RF_11903	tsaD	tRNA (adenosine(37)-N6)-threonylcarbamoyltransferase complex transferase subunit TsaD	-0.723506	2.88815e-05	0.00101894	Translation
	OG1RF_RS09740	OG1RF_11904	rimI	ribosomal protein S18-alanine N-acetyltransferase	-1.23044	0.000873031	0.0240629	Translation
	OG1RF_RS09745	OG1RF_11905	rimI	ribosomal protein S18-alanine N-acetyltransferase	-1.13847	2.36632e-05	0.000846118	Translation
	OG1RF_RS05885	OG1RF_11135		extracellular solute-binding protein	1.43444	2.98433e-05	0.00103902	Transport
	OG1RF_RS01655	OG1RF_10301		RND transporter	-6.64942	2.67002e-34	2.20777e-32	Transport
	OG1RF_RS01660	OG1RF_10302		ABC transporter ATP-binding protein	-6.62034	1.24675e-42	1.37454e-40	Transport
	OG1RF_RS01665	OG1RF_10303		FtsX-like permease family protein	-5.86366	2.2713e-68	4.62297e-66	Transport
	OG1RF_RS01950	OG1RF_10360	feoB	ferrous iron transport protein B	0.782748	0.000364938	0.0108129	Transport
	OG1RF_RS02770	OG1RF_10526		FtsX-like permease family protein	1.12193	0.000145621	0.00481641	Transport
	OG1RF_RS02775	OG1RF_10527		ABC transporter ATP-binding protein	1.2608	0.000241216	0.00742161	Transport
	OG1RF_RS06520	OG1RF_11260		ECF transporter S component	0.909448	0.000367784	0.0108129	Transport
	OG1RF_RS07140	OG1RF_11384		ABC transporter permease	-5.85575	2.24012e-65	4.23382e-63	Transport
	OG1RF_RS07145	OG1RF_11385		ABC transporter ATP-binding protein	-7.56203	1.80776e-47	2.17425e-45	Transport
	OG1RF_RS07570	OG1RF_11472		ABC transporter permease	1.0272	1.52289e-08	6.29621e-07	Transport
	OG1RF_RS08975	OG1RF_11753	treP	PTS system trehalose-specific EIIBC component	0.85882	0.000757694	0.0211038	Transport
	OG1RF_RS11335	OG1RF_12210	trkA	TrkA family potassium uptake protein	-1.64398	1.43288e-15	7.4341e-14	Transport
	OG1RF_RS12585	OG1RF_12464		membrane protein	-0.892793	0.000202857	0.00639001	Transport
	OG1RF_RS12590	OG1RF_12465		ABC transporter permease subunit	-1.17151	4.44522e-06	0.000165663	Transport
	OG1RF_RS12595	OG1RF_12466		ATP-binding cassette domain-containing protein	-1.31565	7.87222e-13	3.93017e-11	Transport
	OG1RF_RS00450	OG1RF_10090		lipoprotein	-1.07539	0.00015817	0.00516687	Unknown
	OG1RF_RS01645	OG1RF_10299		FAD-binding oxidoreductase	-1.15718	4.47697e-05	0.00153845	Unknown
	OG1RF_RS01675	OG1RF_10305		hypothetical protein	-4.23295	2.99253e-38	2.63941e-36	Unknown
	OG1RF_RS01680	OG1RF_10306		DUF4811 domain-containing protein	0.746318	2.29136e-05	0.00083054	Unknown
	OG1RF_RS01915	OG1RF_10353		LemA family protein	-7.00704	7.22752e-25	4.44745e-23	Unknown
	OG1RF_RS01920	OG1RF_10354		TPM domain-containing protein	-5.94892	2.40081e-64	4.23502e-62	Unknown
	OG1RF_RS02510	OG1RF_10473		amidase	-2.43556	6.06978e-31	4.34071e-29	Unknown
	OG1RF_RS02730	OG1RF_10517		methionine adenosyltransferase	0.542078	0.000468051	0.0136095	Unknown
	OG1RF_RS02785	OG1RF_10529		TIGR01212 family radical SAM protein	-0.760123	0.000978652	0.0256387	Unknown
	OG1RF_RS02795	OG1RF_10531		DUF4097 family beta strand repeat protein	-7.0065	1.33525e-145	1.76653e-142	Unknown
	OG1RF_RS02800	OG1RF_10532		DUF1700 domain-containing protein	-6.92175	1.62057e-114	1.07201e-111	Unknown
	OG1RF_RS02850	OG1RF_10542		DUF2264 domain-containing protein	-1.08387	0.000969016	0.0256387	Unknown
	OG1RF_RS03425	OG1RF_10659		hypothetical protein	-8.83094	3.74372e-57	5.82699e-55	Unknown
	OG1RF_RS03730	OG1RF_10720		DUF3397 domain-containing protein	1.51182	2.5966e-08	1.05701e-06	Unknown
	OG1RF_RS03960	OG1RF_10766		6-aminohexanoate hydrolase	-1.15621	3.81519e-07	1.48456e-05	Unknown
	OG1RF_RS04610	OG1RF_10881		YxeA family protein	-5.21282	8.11115e-12	3.76528e-10	Unknown
	OG1RF_RS05665	OG1RF_11093		hypothetical protein	-5.16162	5.02001e-33	3.90675e-31	Unknown
	OG1RF_RS06220	OG1RF_11200		hypothetical protein	-7.20405	2.99258e-79	7.19852e-77	Unknown
	OG1RF_RS06480	OG1RF_11252		YxeA family protein	-12.1401	5.75733e-17	3.10896e-15	Unknown
	OG1RF_RS06485	OG1RF_11253		peptidyl-prolyl cis-trans isomerase	1.43794	3.78688e-10	1.64264e-08	Unknown
	OG1RF_RS06490	OG1RF_11254		DUF871 domain-containing protein	-1.51418	7.84121e-10	3.34643e-08	Unknown
	OG1RF_RS07135	OG1RF_11383		NADP-dependent oxidoreductase	-0.741831	0.00029116	0.00875466	Unknown
	OG1RF_RS08080	OG1RF_11575		membrane protein	0.654527	0.00138318	0.0358813	Unknown
	OG1RF_RS08965	OG1RF_11751		YxeA family protein	-4.62261	3.87486e-37	3.30738e-35	Unknown
	OG1RF_RS09765	OG1RF_11909		hypothetical protein	-3.44381	4.2878e-25	2.70131e-23	Unknown
	OG1RF_RS09770	OG1RF_11910		TPM domain-containing protein	-3.45413	3.33391e-51	4.64291e-49	Unknown
	OG1RF_RS10565	OG1RF_12066		hypothetical protein	-3.39708	2.91787e-31	2.14464e-29	Unknown
	OG1RF_RS10570	OG1RF_12067		toxic anion resistance protein	-3.57803	5.92099e-53	8.70386e-51	Unknown
	OG1RF_RS10590	OG1RF_12070		hypothetical protein	0.928168	0.000196384	0.00626063	Unknown
	OG1RF_RS10905	OG1RF_12131		membrane protein	-2.77865	8.89997e-25	5.35212e-23	Unknown
	OG1RF_RS11765	OG1RF_12298		hypothetical protein	-5.14906	6.85196e-100	2.59004e-97	Unknown
	OG1RF_RS11925	OG1RF_12328		hypothetical protein	-4.39225	6.68951e-58	1.10628e-55	Unknown
	OG1RF_RS12735	OG1RF_12496		DNA-binding protein	-7.10304	2.92539e-42	2.97714e-40	Unknown
	OG1RF_RS00125	OG1RF_10024		hypothetical protein	-11.025	3.22651e-32	2.43924e-30	Unknown
	OG1RF_RS12490	OG1RF_12444		integral membrane protein	-1.23975	1.99969e-07	7.89729e-06	Unknown
